# Supplementary material for: Microbiota-Derived Propionate Modulates Megakaryopoiesis and Platelet Function
Source: Front Immunol. 2022 Jul 8;13:908174. doi: 10.3389/fimmu.2022.908174 (PMC9307893; doi:10.3389/fimmu.2022.908174)
Supplement: Supplementary file 2 [file Table_1.xlsx]

## Sheet: 1
	Gene	baseMean	log2FoldChange	lfcSE	stat	pvalue	padj	Ctr1	Ctr2	Ctr3	SP1_500	SP2_500	SP3_500	ensembl_gene_id	external_gene_name	description
1	ENSG00000101210	1031.07	1.43464	0.0907347	15.8114	2.59537e-56	3.79728e-52	582.524	534.629	551.551	1671.84	1398.28	1447.59	ENSG00000101210	EEF1A2	eukaryotic translation elongation factor 1 alpha 2 [Source:HGNC Symbol
2	ENSG00000074181	464.062	1.83989	0.121953	15.0869	1.97568e-51	1.44531e-47	222.929	220.574	162.29	735.833	736.284	706.461	ENSG00000074181	NOTCH3	notch receptor 3 [Source:HGNC Symbol
3	ENSG00000104967	159.388	2.50761	0.195543	12.8238	1.20574e-37	5.8804e-34	40.7088	55.6686	47.0406	258.324	267.996	286.591	ENSG00000104967	NOVA2	NOVA alternative splicing regulator 2 [Source:HGNC Symbol
4	ENSG00000137507	281.885	1.74159	0.146428	11.8938	1.27406e-32	4.6602e-29	132.788	128.143	128.186	407.057	498.379	396.758	ENSG00000137507	LRRC32	leucine rich repeat containing 32 [Source:HGNC Symbol
5	ENSG00000197903	4304.11	-0.822994	0.0706596	-11.6473	2.36802e-31	6.92931e-28	5398.77	5176.13	5928.29	2838.21	3288.36	3194.87	ENSG00000197903	H2BC12	H2B clustered histone 12 [Source:HGNC Symbol
6	ENSG00000175274	658.097	1.16738	0.100613	11.6028	3.99018e-31	9.73005e-28	387.703	454.802	372.797	932.651	934.696	865.935	ENSG00000175274	TP53I11	tumor protein p53 inducible protein 11 [Source:HGNC Symbol
7	ENSG00000130751	851.165	0.963046	0.0844933	11.3979	4.28323e-30	8.95257e-27	588.34	557.736	584.479	1167.49	1126.52	1082.42	ENSG00000130751	NPAS1	neuronal PAS domain protein 1 [Source:HGNC Symbol
8	ENSG00000129353	1378.05	0.836503	0.0755815	11.0676	1.80237e-28	3.29631e-25	944.057	982.078	1041.95	1861.95	1743.39	1694.89	ENSG00000129353	SLC44A2	solute carrier family 44 member 2 [Source:HGNC Symbol
9	ENSG00000131016	1401.19	0.916728	0.0835467	10.9726	5.1739e-28	8.41104e-25	997.367	986.28	929.052	1633.82	1880.68	1979.94	ENSG00000131016	AKAP12	A-kinase anchoring protein 12 [Source:HGNC Symbol
10	ENSG00000104332	435.086	1.20889	0.113668	10.6353	2.04257e-26	2.98848e-23	250.069	256.286	283.42	563.617	638.489	618.635	ENSG00000104332	SFRP1	secreted frizzled related protein 1 [Source:HGNC Symbol
11	ENSG00000167680	618.614	1.03309	0.0986941	10.4676	1.21716e-25	1.61894e-22	403.211	421.191	392.789	897.985	781.421	815.088	ENSG00000167680	SEMA6B	semaphorin 6B [Source:HGNC Symbol
12	ENSG00000137801	946.587	0.900706	0.0870582	10.346	4.3623e-25	5.31873e-22	690.112	684.829	603.296	1310.63	1202.69	1187.96	ENSG00000137801	THBS1	thrombospondin 1 [Source:HGNC Symbol
13	ENSG00000128052	2013.71	0.643795	0.0638782	10.0785	6.87855e-24	7.74154e-21	1577.95	1612.29	1524.12	2425.56	2516.34	2426	ENSG00000128052	KDR	kinase insert domain receptor [Source:HGNC Symbol
14	ENSG00000020181	754.13	1.07849	0.108138	9.97331	1.99462e-23	2.08452e-20	552.477	508.37	390.437	1034.42	1022.15	1016.93	ENSG00000020181	ADGRA2	adhesion G protein-coupled receptor A2 [Source:HGNC Symbol
15	ENSG00000105088	279.699	1.32831	0.134615	9.86746	5.76075e-23	5.61904e-20	165.743	156.502	155.234	395.874	425.033	379.81	ENSG00000105088	OLFM2	olfactomedin 2 [Source:HGNC Symbol
16	ENSG00000169136	701.652	-0.935158	0.0949621	-9.8477	7.01335e-23	6.41327e-20	961.504	937.964	862.019	524.477	461.706	462.243	ENSG00000169136	ATF5	activating transcription factor 5 [Source:HGNC Symbol
17	ENSG00000277586	7817.51	0.499318	0.0508694	9.81569	9.63802e-23	8.29494e-20	6570.6	6384.03	6479.84	8926.17	9451.33	9093.09	ENSG00000277586	NEFL	neurofilament light [Source:HGNC Symbol
18	ENSG00000157570	607.965	0.952262	0.0973184	9.78502	1.30574e-22	1.06135e-19	423.566	419.09	398.669	833.124	823.736	749.604	ENSG00000157570	TSPAN18	tetraspanin 18 [Source:HGNC Symbol
19	ENSG00000182551	774.767	-0.888272	0.0911654	-9.74352	1.96619e-22	1.51407e-19	979.92	1002.03	1033.72	599.402	518.126	515.401	ENSG00000182551	ADI1	acireductone dioxygenase 1 [Source:HGNC Symbol
20	ENSG00000006016	112.842	2.03775	0.216933	9.39343	5.80763e-21	4.24857e-18	51.3707	43.0644	37.6325	181.163	175.843	187.979	ENSG00000006016	CRLF1	cytokine receptor like factor 1 [Source:HGNC Symbol
21	ENSG00000160867	598.767	0.911764	0.0972494	9.37553	6.88307e-21	4.79554e-18	434.228	424.342	386.909	809.64	753.21	784.272	ENSG00000160867	FGFR4	fibroblast growth factor receptor 4 [Source:HGNC Symbol
22	ENSG00000101680	170.131	1.74639	0.191343	9.127	7.04233e-20	4.68347e-17	93.0488	79.8267	59.9767	306.411	238.846	242.678	ENSG00000101680	LAMA1	laminin subunit alpha 1 [Source:HGNC Symbol
23	ENSG00000142173	1042.69	0.730401	0.0812747	8.98682	2.54492e-19	1.6189e-16	781.222	820.324	749.121	1354.25	1324	1227.25	ENSG00000142173	COL6A2	collagen type VI alpha 2 chain [Source:HGNC Symbol
24	ENSG00000107731	328.117	1.2828	0.142844	8.98045	2.69666e-19	1.64395e-16	210.329	204.818	156.41	526.713	412.808	457.62	ENSG00000107731	UNC5B	unc-5 netrin receptor B [Source:HGNC Symbol
25	ENSG00000011028	3049.77	0.618588	0.0694716	8.90419	5.37796e-19	3.1474e-16	2606.34	2432.61	2175.63	3685.87	3636.29	3761.89	ENSG00000011028	MRC2	mannose receptor C type 2 [Source:HGNC Symbol
26	ENSG00000079819	1877.24	0.591714	0.0671863	8.80706	1.28467e-18	7.22923e-16	1533.37	1528.26	1431.21	2201.91	2222.02	2346.65	ENSG00000079819	EPB41L2	erythrocyte membrane protein band 4.1 like 2 [Source:HGNC Symbol
27	ENSG00000171954	165.437	1.58693	0.180569	8.7885	1.51564e-18	7.91976e-16	79.4792	77.726	90.5531	285.163	233.204	226.499	ENSG00000171954	CYP4F22	cytochrome P450 family 4 subfamily F member 22 [Source:HGNC Symbol
28	ENSG00000160191	628.685	0.865483	0.0984398	8.792	1.4692e-18	7.91976e-16	434.228	425.392	477.462	862.199	756.972	815.859	ENSG00000160191	PDE9A	phosphodiesterase 9A [Source:HGNC Symbol
29	ENSG00000177469	3149.15	0.522967	0.0599451	8.7241	2.68298e-18	1.35361e-15	2700.35	2589.12	2461.4	3778.69	3672.02	3693.32	ENSG00000177469	CAVIN1	caveolae associated protein 1 [Source:HGNC Symbol
30	ENSG00000110092	2157.66	0.594313	0.0682992	8.70161	3.27218e-18	1.59584e-15	1855.16	1675.31	1625.25	2630.21	2561.48	2598.58	ENSG00000110092	CCND1	cyclin D1 [Source:HGNC Symbol
31	ENSG00000123384	322.176	1.30798	0.150535	8.68886	3.66085e-18	1.7278e-15	214.206	198.516	141.122	521.122	421.271	436.82	ENSG00000123384	LRP1	LDL receptor related protein 1 [Source:HGNC Symbol
32	ENSG00000268555	2229.11	-0.539268	0.0629779	-8.56281	1.10151e-17	5.03631e-15	2651.89	2598.57	2671.91	1874.25	1736.8	1841.27	ENSG00000268555		novel transcript
33	ENSG00000121753	229.032	1.24376	0.146206	8.50687	1.78691e-17	7.92251e-15	141.512	138.646	127.01	334.368	329.118	303.539	ENSG00000121753	ADGRB2	adhesion G protein-coupled receptor B2 [Source:HGNC Symbol
34	ENSG00000157613	180.052	1.37885	0.163012	8.45857	2.7067e-17	1.16476e-14	98.8643	98.733	102.313	275.099	251.07	254.234	ENSG00000157613	CREB3L1	cAMP responsive element binding protein 3 like 1 [Source:HGNC Symbol
35	ENSG00000175832	786.883	0.75203	0.0892296	8.42802	3.51551e-17	1.46958e-14	582.524	629.16	545.671	1025.47	977.011	961.465	ENSG00000175832	ETV4	ETS variant transcription factor 4 [Source:HGNC Symbol
36	ENSG00000006283	130.167	1.63161	0.194337	8.39578	4.62825e-17	1.881e-14	61.0633	69.3232	59.9767	208.001	186.187	196.453	ENSG00000006283	CACNA1G	calcium voltage-gated channel subunit alpha1 G [Source:HGNC Symbol
37	ENSG00000004399	1244.15	0.743102	0.0890358	8.3461	7.05534e-17	2.78991e-14	1035.17	950.568	803.218	1599.15	1503.6	1573.17	ENSG00000004399	PLXND1	plexin D1 [Source:HGNC Symbol
38	ENSG00000173801	2466.13	0.581736	0.0698059	8.33362	7.84105e-17	3.01901e-14	2061.61	1991.47	1869.86	3181.53	2804.09	2888.25	ENSG00000173801	JUP	junction plakoglobin [Source:HGNC Symbol
39	ENSG00000105048	2694.23	0.520294	0.0626568	8.30387	1.00771e-16	3.78046e-14	2186.65	2166.87	2288.52	3241.91	3015.66	3265.75	ENSG00000105048	TNNT1	troponin T1, slow skeletal type [Source:HGNC Symbol
40	ENSG00000130303	240.997	1.20914	0.147816	8.18004	2.83747e-16	1.03787e-13	126.004	151.251	159.938	339.959	354.507	314.325	ENSG00000130303	BST2	bone marrow stromal cell antigen 2 [Source:HGNC Symbol
41	ENSG00000143222	1673.35	-0.642295	0.0792926	-8.10032	5.48148e-16	1.95609e-13	1955.96	2029.28	2130.94	1457.13	1240.31	1226.48	ENSG00000143222	UFC1	ubiquitin-fold modifier conjugating enzyme 1 [Source:HGNC Symbol
42	ENSG00000185245	2200.62	-0.502191	0.0623605	-8.05304	8.07647e-16	2.78378e-13	2649.95	2486.18	2602.52	1845.17	1806.39	1813.53	ENSG00000185245	GP1BA	glycoprotein Ib platelet subunit alpha [Source:HGNC Symbol
43	ENSG00000168461	354.115	1.00119	0.124349	8.05146	8.18144e-16	2.78378e-13	246.192	206.919	255.195	479.745	446.66	489.977	ENSG00000168461	RAB31	RAB31, member RAS oncogene family [Source:HGNC Symbol
44	ENSG00000120318	514.037	0.893466	0.111222	8.03316	9.49926e-16	3.15872e-13	392.55	377.076	308.116	681.037	632.847	692.594	ENSG00000120318	ARAP3	ArfGAP with RhoGAP domain, ankyrin repeat and PH domain 3 [Source:HGNC Symbol
45	ENSG00000197142	858.317	-0.709011	0.0882908	-8.0304	9.71527e-16	3.15876e-13	1005.12	1066.11	1123.09	701.166	614.981	639.436	ENSG00000197142	ACSL5	acyl-CoA synthetase long chain family member 5 [Source:HGNC Symbol
46	ENSG00000142549	70.351	2.18509	0.274387	7.96354	1.67182e-15	5.31748e-13	28.1085	23.1077	24.6963	121.893	107.198	117.102	ENSG00000142549	IGLON5	IgLON family member 5 [Source:HGNC Symbol
47	ENSG00000058453	967.28	0.795419	0.100108	7.94561	1.93243e-15	6.0156e-13	789.945	735.246	595.063	1138.42	1255.35	1289.66	ENSG00000058453	CROCC	ciliary rootlet coiled-coil, rootletin [Source:HGNC Symbol
48	ENSG00000276180	896.592	-0.728157	0.0918936	-7.92391	2.30159e-15	7.01553e-13	1048.74	1053.5	1252.46	702.284	663.878	658.696	ENSG00000276180	H4C9	H4 clustered histone 9 [Source:HGNC Symbol
49	ENSG00000158457	844.658	0.731202	0.0926287	7.8939	2.9288e-15	8.74516e-13	631.956	603.952	667.976	1159.66	1030.61	973.792	ENSG00000158457	TSPAN33	tetraspanin 33 [Source:HGNC Symbol
50	ENSG00000177679	287.104	1.05095	0.135085	7.77988	7.2594e-15	2.12424e-12	184.159	211.121	164.642	400.347	381.777	380.58	ENSG00000177679	SRRM3	serine/arginine repetitive matrix 3 [Source:HGNC Symbol
51	ENSG00000170689	2749.84	0.467416	0.0601358	7.77268	7.68421e-15	2.20446e-12	2256.43	2323.38	2343.8	3305.66	3177.4	3092.4	ENSG00000170689	HOXB9	homeobox B9 [Source:HGNC Symbol
52	ENSG00000096696	219.807	1.16573	0.150351	7.75335	8.95016e-15	2.51827e-12	124.065	150.2	132.89	286.282	310.311	315.096	ENSG00000096696	DSP	desmoplakin [Source:HGNC Symbol
53	ENSG00000161681	630.576	0.756252	0.0977767	7.73448	1.03828e-14	2.86625e-12	489.475	463.205	452.766	854.371	736.284	787.354	ENSG00000161681	SHANK1	SH3 and multiple ankyrin repeat domains 1 [Source:HGNC Symbol
54	ENSG00000186907	498.892	0.876402	0.113822	7.69973	1.36354e-14	3.69444e-12	346.025	320.357	389.261	657.553	697.731	582.426	ENSG00000186907	RTN4RL2	reticulon 4 receptor like 2 [Source:HGNC Symbol
55	ENSG00000143061	1041.33	0.624412	0.0811262	7.6968	1.39516e-14	3.71137e-12	858.763	833.979	764.41	1277.08	1210.21	1303.52	ENSG00000143061	IGSF3	immunoglobulin superfamily member 3 [Source:HGNC Symbol
56	ENSG00000072071	3565.15	0.584721	0.0760293	7.69073	1.46293e-14	3.82218e-12	3184.98	2849.6	2519.02	4379.21	4129.96	4328.13	ENSG00000072071	ADGRL1	adhesion G protein-coupled receptor L1 [Source:HGNC Symbol
57	ENSG00000198830	7594.97	-0.403324	0.0526842	-7.6555	1.92561e-14	4.94273e-12	8464.53	8540.4	8945.94	6405.55	6766.67	6446.75	ENSG00000198830	HMGN2	high mobility group nucleosomal binding domain 2 [Source:HGNC Symbol
58	ENSG00000159784	84.5603	2.11503	0.276929	7.63742	2.21613e-14	5.59037e-12	22.2929	33.6112	39.9845	148.732	102.497	160.244	ENSG00000159784	FAM131B	family with sequence similarity 131 member B [Source:HGNC Symbol
59	ENSG00000142039	1595.56	-0.540261	0.071657	-7.53954	4.71619e-14	1.16953e-11	1962.75	1862.27	1843.99	1384.44	1274.16	1245.74	ENSG00000142039	CCDC97	coiled-coil domain containing 97 [Source:HGNC Symbol
60	ENSG00000060656	1550.75	0.728311	0.096727	7.52955	5.09155e-14	1.24157e-11	1272.64	1268.82	957.276	2074.42	1826.14	1905.21	ENSG00000060656	PTPRU	protein tyrosine phosphatase receptor type U [Source:HGNC Symbol
61	ENSG00000146066	973.69	-0.670359	0.0892964	-7.50712	6.04415e-14	1.44971e-11	1153.42	1201.6	1230.11	792.866	799.287	664.859	ENSG00000146066	HIGD2A	HIG1 hypoxia inducible domain family member 2A [Source:HGNC Symbol
62	ENSG00000166681	939.933	0.61761	0.0824693	7.48897	6.94137e-14	1.63805e-11	745.36	715.289	764.41	1192.09	1077.63	1144.82	ENSG00000166681	BEX3	brain expressed X-linked 3 [Source:HGNC Symbol
63	ENSG00000101445	1698.96	0.540068	0.0721809	7.48214	7.31226e-14	1.69819e-11	1450.98	1363.36	1337.13	2130.34	1900.42	2011.53	ENSG00000101445	PPP1R16B	protein phosphatase 1 regulatory subunit 16B [Source:HGNC Symbol
64	ENSG00000124920	383.213	0.984484	0.132555	7.42697	1.11113e-13	2.54014e-11	281.085	267.84	221.091	578.154	445.72	505.386	ENSG00000124920	MYRF	myelin regulatory factor [Source:HGNC Symbol
65	ENSG00000143418	3958.59	-0.461892	0.0622498	-7.41997	1.17147e-13	2.63689e-11	4531.28	4697.17	4527.66	3519.25	3381.45	3094.72	ENSG00000143418	CERS2	ceramide synthase 2 [Source:HGNC Symbol
66	ENSG00000107959	1652.08	-0.501602	0.0677866	-7.39973	1.36467e-13	3.02522e-11	2003.46	1855.97	1948.66	1393.39	1359.73	1351.29	ENSG00000107959	PITRM1	pitrilysin metallopeptidase 1 [Source:HGNC Symbol
67	ENSG00000131652	1083.76	-0.578179	0.0785216	-7.36331	1.79399e-13	3.91759e-11	1313.34	1303.49	1274.8	931.533	835.02	844.364	ENSG00000131652	THOC6	THO complex 6 [Source:HGNC Symbol
68	ENSG00000143493	920.492	-0.613577	0.0835126	-7.34712	2.02519e-13	4.35743e-11	1070.06	1091.31	1178.37	762.672	698.671	721.869	ENSG00000143493	INTS7	integrator complex subunit 7 [Source:HGNC Symbol
69	ENSG00000109956	243.886	1.05563	0.143978	7.33187	2.26956e-13	4.81245e-11	174.466	149.15	151.706	313.12	319.715	355.157	ENSG00000109956	B3GAT1	beta-1,3-glucuronyltransferase 1 [Source:HGNC Symbol
70	ENSG00000134954	581.029	0.728152	0.099387	7.32643	2.36365e-13	4.87079e-11	468.152	437.996	404.549	754.844	694.91	725.721	ENSG00000134954	ETS1	ETS proto-oncogene 1, transcription factor [Source:HGNC Symbol
71	ENSG00000141753	5316.27	0.432877	0.0590785	7.32716	2.35088e-13	4.87079e-11	4591.38	4621.54	4357.13	6488.3	5868.65	5970.64	ENSG00000141753	IGFBP4	insulin like growth factor binding protein 4 [Source:HGNC Symbol
72	ENSG00000101098	287.411	1.02704	0.140535	7.30804	2.7107e-13	5.50837e-11	197.729	196.416	172.874	414.885	331.939	410.626	ENSG00000101098	RIMS4	regulating synaptic membrane exocytosis 4 [Source:HGNC Symbol
73	ENSG00000167100	427.723	0.831751	0.114177	7.28476	3.22237e-13	6.45842e-11	343.117	287.796	291.652	544.606	527.529	571.64	ENSG00000167100	SAMD14	sterile alpha motif domain containing 14 [Source:HGNC Symbol
74	ENSG00000171617	3027.26	0.414214	0.0568991	7.2798	3.34323e-13	6.61012e-11	2589.86	2588.07	2609.58	3478.99	3378.63	3518.44	ENSG00000171617	ENC1	ectodermal-neural cortex 1 [Source:HGNC Symbol
75	ENSG00000132128	1418.48	-0.542806	0.0745965	-7.27656	3.42447e-13	6.68046e-11	1705.89	1695.27	1642.89	1171.96	1222.44	1072.4	ENSG00000132128	LRRC41	leucine rich repeat containing 41 [Source:HGNC Symbol
76	ENSG00000082781	760.496	0.636097	0.0875716	7.26374	3.76534e-13	7.24878e-11	610.633	601.851	572.719	967.318	886.738	923.715	ENSG00000082781	ITGB5	integrin subunit beta 5 [Source:HGNC Symbol
77	ENSG00000115415	5140.72	-0.374024	0.051549	-7.25569	3.9962e-13	7.59329e-11	5807.8	5854.66	5746.01	4567.08	4424.29	4444.47	ENSG00000115415	STAT1	signal transducer and activator of transcription 1 [Source:HGNC Symbol
78	ENSG00000105290	213.618	1.14728	0.158577	7.23482	4.66135e-13	8.74363e-11	141.512	132.344	124.658	260.561	337.581	285.05	ENSG00000105290	APLP1	amyloid beta precursor like protein 1 [Source:HGNC Symbol
79	ENSG00000101955	127.001	1.49209	0.206306	7.23242	4.74465e-13	8.78722e-11	76.5714	57.7693	64.6808	220.303	173.962	168.719	ENSG00000101955	SRPX	sushi repeat containing protein X-linked [Source:HGNC Symbol
80	ENSG00000155254	2169.37	-0.476045	0.0662977	-7.18042	6.94984e-13	1.27104e-10	2626.69	2486.18	2455.52	1914.51	1787.58	1745.74	ENSG00000155254	MARVELD1	MARVEL domain containing 1 [Source:HGNC Symbol
81	ENSG00000130203	307.672	0.921964	0.128844	7.15568	8.32579e-13	1.50389e-10	230.683	188.013	218.739	408.175	400.584	399.84	ENSG00000130203	APOE	apolipoprotein E [Source:HGNC Symbol
82	ENSG00000105255	124.388	1.40906	0.198074	7.11381	1.12884e-12	2.01415e-10	63.971	66.1721	74.0889	200.173	165.499	176.423	ENSG00000105255	FSD1	fibronectin type III and SPRY domain containing 1 [Source:HGNC Symbol
83	ENSG00000128268	176.398	1.25609	0.176932	7.09925	1.2544e-12	2.21122e-10	107.588	107.136	97.6092	258.324	204.994	282.739	ENSG00000128268	MGAT3	beta-1,4-mannosyl-glycoprotein 4-beta-N-acetylglucosaminyltransferase [Source:HGNC Symbol
84	ENSG00000071246	630.759	0.711893	0.100394	7.09096	1.33187e-12	2.31983e-10	501.106	515.722	416.309	783.919	778.6	788.895	ENSG00000071246	VASH1	vasohibin 1 [Source:HGNC Symbol
85	ENSG00000183283	3412.92	-0.423813	0.0598563	-7.0805	1.43635e-12	2.47239e-10	3783.98	3917.81	4029.03	3050.69	2811.61	2884.4	ENSG00000183283	DAZAP2	DAZ associated protein 2 [Source:HGNC Symbol
86	ENSG00000153885	1798.74	-0.505574	0.0714767	-7.07328	1.51315e-12	2.5743e-10	2163.38	2129.06	2038.03	1570.08	1375.71	1516.16	ENSG00000153885	KCTD15	potassium channel tetramerization domain containing 15 [Source:HGNC Symbol
87	ENSG00000180573	2143.65	-0.446869	0.0633658	-7.05222	1.7609e-12	2.96135e-10	2416.36	2488.28	2513.14	1840.7	1859.99	1743.43	ENSG00000180573	H2AC6	H2A clustered histone 6 [Source:HGNC Symbol
88	ENSG00000134824	12564.3	-0.376634	0.0535681	-7.03093	2.05163e-12	3.41107e-10	14335.3	14181.8	14062.8	11612.3	10671.9	10521.4	ENSG00000134824	FADS2	fatty acid desaturase 2 [Source:HGNC Symbol
89	ENSG00000065320	1405.35	0.681962	0.0977556	6.97619	3.03283e-12	4.98577e-10	1146.63	1167.99	919.643	1937.99	1570.36	1689.5	ENSG00000065320	NTN1	netrin 1 [Source:HGNC Symbol
90	ENSG00000144036	883.773	0.566071	0.0819951	6.90372	5.06579e-12	8.23529e-10	682.358	746.8	709.137	1047.84	1054.12	1062.39	ENSG00000144036	EXOC6B	exocyst complex component 6B [Source:HGNC Symbol
91	ENSG00000128641	493.163	0.70517	0.102323	6.89158	5.51767e-12	8.83443e-10	373.164	372.875	379.853	591.574	598.995	642.518	ENSG00000128641	MYO1B	myosin IB [Source:HGNC Symbol
92	ENSG00000140691	760.886	-0.69395	0.100709	-6.89062	5.55511e-12	8.83443e-10	1001.24	977.877	838.498	644.133	568.904	534.661	ENSG00000140691	ARMC5	armadillo repeat containing 5 [Source:HGNC Symbol
93	ENSG00000116962	87.6648	1.7504	0.254505	6.87766	6.08447e-12	9.57224e-10	51.3707	37.8126	30.5764	125.248	160.798	120.183	ENSG00000116962	NID1	nidogen 1 [Source:HGNC Symbol
94	ENSG00000182871	1105.6	0.544921	0.079702	6.83698	8.08827e-12	1.25893e-09	914.98	933.762	847.907	1350.89	1239.37	1346.67	ENSG00000182871	COL18A1	collagen type XVIII alpha 1 chain [Source:HGNC Symbol
95	ENSG00000065717	192.729	1.06205	0.156975	6.76575	1.32617e-11	2.04244e-09	124.065	120.79	129.362	282.927	247.309	251.922	ENSG00000065717	TLE2	TLE family member 2, transcriptional corepressor [Source:HGNC Symbol
96	ENSG00000231925	3406.08	-0.387102	0.0573396	-6.75105	1.46782e-11	2.22839e-09	3894.48	3770.76	3913.78	2999.25	3010.02	2848.19	ENSG00000231925	TAPBP	TAP binding protein [Source:HGNC Symbol
97	ENSG00000146834	2782.3	-0.493191	0.0730642	-6.75011	1.47737e-11	2.22839e-09	3342	3434.65	2978.85	2498.25	2205.09	2234.94	ENSG00000146834	MEPCE	methylphosphate capping enzyme [Source:HGNC Symbol
98	ENSG00000254986	2569.35	-0.537791	0.0797619	-6.74245	1.5574e-11	2.32514e-09	3142.34	3022.91	2957.68	2399.84	1946.5	1946.81	ENSG00000254986	DPP3	dipeptidyl peptidase 3 [Source:HGNC Symbol
99	ENSG00000163873	754.54	0.66177	0.0982198	6.73765	1.60974e-11	2.379e-09	589.309	640.714	522.151	963.964	851.946	959.154	ENSG00000163873	GRIK3	glutamate ionotropic receptor kainate type subunit 3 [Source:HGNC Symbol
100	ENSG00000105642	100.393	1.52545	0.226516	6.73439	1.64619e-11	2.40854e-09	56.217	59.87	38.8085	135.313	154.215	157.933	ENSG00000105642	KCNN1	potassium calcium-activated channel subfamily N member 1 [Source:HGNC Symbol
101	ENSG00000189060	2451.31	0.430907	0.064102	6.72221	1.78988e-11	2.59285e-09	2081.97	2112.26	2072.14	2653.7	2837.94	2949.88	ENSG00000189060	H1-0	H1.0 linker histone [Source:HGNC Symbol
102	ENSG00000136848	644.912	0.691959	0.104491	6.62219	3.53926e-11	5.03481e-09	540.846	495.766	439.829	873.382	773.898	745.752	ENSG00000136848	DAB2IP	DAB2 interacting protein [Source:HGNC Symbol
103	ENSG00000078124	1547.33	0.55545	0.0838799	6.62197	3.54443e-11	5.03481e-09	1188.31	1262.52	1312.43	1625.99	1903.24	1991.5	ENSG00000078124	ACER3	alkaline ceramidase 3 [Source:HGNC Symbol
104	ENSG00000064042	2338.31	0.452192	0.0684375	6.60737	3.91213e-11	5.50369e-09	2054.83	1935.8	1935.72	2511.67	2738.26	2853.58	ENSG00000064042	LIMCH1	LIM and calponin homology domains 1 [Source:HGNC Symbol
105	ENSG00000213563	1341.56	-0.510999	0.077357	-6.60573	3.95572e-11	5.51201e-09	1563.41	1604.94	1558.22	1175.32	1135.93	1011.54	ENSG00000213563	C8orf82	chromosome 8 open reading frame 82 [Source:HGNC Symbol
106	ENSG00000187244	1183.41	0.532441	0.0806895	6.59863	4.14967e-11	5.72772e-09	1027.41	993.632	878.483	1437	1409.57	1354.37	ENSG00000187244	BCAM	basal cell adhesion molecule (Lutheran blood group) [Source:HGNC Symbol
107	ENSG00000268433	728.848	-0.569621	0.0863846	-6.59401	4.28099e-11	5.85376e-09	863.609	850.784	898.475	585.982	593.353	580.885	ENSG00000268433	MTDHP3	metadherin pseudogene 3 [Source:HGNC Symbol
108	ENSG00000142552	146.128	1.22423	0.185961	6.58325	4.60281e-11	6.23553e-09	100.803	90.3302	70.5609	218.066	197.471	199.535	ENSG00000142552	RCN3	reticulocalbin 3 [Source:HGNC Symbol
109	ENSG00000172053	5988.56	-0.391519	0.0595624	-6.57326	4.92243e-11	6.60734e-09	6645.23	6855.64	6884.39	5572.42	4928.31	5045.38	ENSG00000172053	QARS1	glutaminyl-tRNA synthetase 1 [Source:HGNC Symbol
110	ENSG00000187688	1227.26	-0.508886	0.077716	-6.54803	5.83027e-11	7.75479e-09	1415.12	1499.9	1406.51	1088.09	990.176	963.776	ENSG00000187688	TRPV2	transient receptor potential cation channel subfamily V member 2 [Source:HGNC Symbol
111	ENSG00000224078	2047.88	0.427394	0.0653927	6.53581	6.32648e-11	8.33898e-09	1731.1	1795.05	1715.81	2270.12	2316.05	2459.13	ENSG00000224078	SNHG14	small nucleolar RNA host gene 14 [Source:HGNC Symbol
112	ENSG00000105426	3990.66	0.488668	0.0748641	6.5274	6.69204e-11	8.74207e-09	3695.78	3311.76	2952.97	4734.83	4454.38	4794.23	ENSG00000105426	PTPRS	protein tyrosine phosphatase receptor type S [Source:HGNC Symbol
113	ENSG00000254521	6123.96	0.355471	0.0545471	6.51676	7.18401e-11	9.30171e-09	5381.32	5398.8	5337.93	7182.76	6561.68	6881.26	ENSG00000254521	SIGLEC12	sialic acid binding Ig like lectin 12 [Source:HGNC Symbol
114	ENSG00000125844	1431.52	0.611293	0.0939882	6.50393	7.82459e-11	1.00422e-08	1276.51	1103.92	1017.25	1532.05	1862.81	1796.58	ENSG00000125844	RRBP1	ribosome binding protein 1 [Source:HGNC Symbol
115	ENSG00000277443	445.534	0.777287	0.119895	6.48306	8.98796e-11	1.1435e-08	323.732	318.256	344.572	480.863	627.205	578.574	ENSG00000277443	MARCKS	myristoylated alanine rich protein kinase C substrate [Source:HGNC Symbol
116	ENSG00000111674	1002.16	0.540486	0.0838308	6.44734	1.13832e-10	1.42863e-08	777.345	817.173	854.963	1275.97	1126.52	1161	ENSG00000111674	ENO2	enolase 2 [Source:HGNC Symbol
117	ENSG00000101000	466.546	0.677427	0.10508	6.44679	1.14243e-10	1.42863e-08	351.841	374.975	349.276	601.638	566.083	555.462	ENSG00000101000	PROCR	protein C receptor [Source:HGNC Symbol
118	ENSG00000104833	1234.93	0.619704	0.0963319	6.43301	1.25105e-10	1.5512e-08	959.566	1062.96	896.123	1703.15	1324	1463.77	ENSG00000104833	TUBB4A	tubulin beta 4A class IVa [Source:HGNC Symbol
119	ENSG00000142949	3844.65	0.525702	0.0817776	6.42844	1.28919e-10	1.58505e-08	3334.25	3389.48	2728.35	4846.66	4154.41	4614.72	ENSG00000142949	PTPRF	protein tyrosine phosphatase receptor type F [Source:HGNC Symbol
120	ENSG00000100427	6220.37	-0.414431	0.0645259	-6.42271	1.33869e-10	1.6322e-08	7095.94	7381.87	6839.7	5821.8	5165.27	5017.65	ENSG00000100427	MLC1	modulator of VRAC current 1 [Source:HGNC Symbol
121	ENSG00000147676	159.758	1.09829	0.171618	6.39963	1.55749e-10	1.88327e-08	96.9258	96.6323	111.721	228.131	220.979	204.157	ENSG00000147676	MAL2	mal, T cell differentiation protein 2 [Source:HGNC Symbol
122	ENSG00000119403	2505.74	-0.459282	0.0717845	-6.39807	1.57354e-10	1.88708e-08	2931.04	2876.91	2891.82	2339.46	1960.6	2034.64	ENSG00000119403	PHF19	PHD finger protein 19 [Source:HGNC Symbol
123	ENSG00000078668	2992.91	-0.405526	0.0635765	-6.37855	1.78774e-10	2.10939e-08	3215.03	3420.99	3597.43	2642.51	2489.07	2592.41	ENSG00000078668	VDAC3	voltage dependent anion channel 3 [Source:HGNC Symbol
124	ENSG00000108370	65.1286	1.74476	0.273529	6.3787	1.78596e-10	2.10939e-08	30.047	33.6112	25.8723	101.764	106.258	93.219	ENSG00000108370	RGS9	regulator of G protein signaling 9 [Source:HGNC Symbol
125	ENSG00000234745	1746.72	0.514343	0.0806943	6.37398	1.84191e-10	2.15591e-08	1283.3	1514.61	1518.23	2200.79	1971.89	1991.5	ENSG00000234745	HLA-B	major histocompatibility complex, class I, B [Source:HGNC Symbol
126	ENSG00000118640	798.92	-0.553676	0.0869898	-6.36483	1.95502e-10	2.27015e-08	916.918	962.122	972.564	668.736	603.697	669.482	ENSG00000118640	VAMP8	vesicle associated membrane protein 8 [Source:HGNC Symbol
127	ENSG00000132434	265.535	-0.837157	0.131739	-6.35466	2.0889e-10	2.40651e-08	331.486	338.213	351.628	191.227	196.531	184.127	ENSG00000132434	LANCL2	LanC like 2 [Source:HGNC Symbol
128	ENSG00000124422	7884.58	-0.358924	0.0566351	-6.33749	2.3354e-10	2.66947e-08	9121.69	9038.27	8416.74	7242.03	6682.98	6805.76	ENSG00000124422	USP22	ubiquitin specific peptidase 22 [Source:HGNC Symbol
129	ENSG00000225217	119.664	1.36669	0.216075	6.32509	2.53093e-10	2.86705e-08	70.7558	81.9274	47.0406	188.991	155.156	174.111	ENSG00000225217	HSPA7	heat shock protein family A (Hsp70) member 7 (pseudogene) [Source:HGNC Symbol
130	ENSG00000132205	1670.49	0.417597	0.0660329	6.32408	2.54744e-10	2.86705e-08	1442.26	1444.23	1404.16	1935.76	1862.81	1933.72	ENSG00000132205	EMILIN2	elastin microfibril interfacer 2 [Source:HGNC Symbol
131	ENSG00000162981	985.568	-0.556004	0.0879521	-6.32167	2.58748e-10	2.86798e-08	1189.28	1250.97	1076.05	843.189	814.332	739.589	ENSG00000162981	LRATD1	LRAT domain containing 1 [Source:HGNC Symbol
132	ENSG00000205978	1300.58	0.537488	0.0850103	6.32262	2.5717e-10	2.86798e-08	1087.51	1153.29	939.636	1628.23	1476.33	1518.47	ENSG00000205978	NYNRIN	NYN domain and retroviral integrase containing [Source:HGNC Symbol
133	ENSG00000161642	913.336	0.537532	0.0850515	6.32008	2.61428e-10	2.8759e-08	764.745	752.051	716.193	1165.26	1040.95	1040.82	ENSG00000161642	ZNF385A	zinc finger protein 385A [Source:HGNC Symbol
134	ENSG00000135097	83.6884	1.63783	0.259275	6.31693	2.66808e-10	2.91319e-08	40.7088	37.8126	43.5125	154.324	94.0338	131.739	ENSG00000135097	MSI1	musashi RNA binding protein 1 [Source:HGNC Symbol
135	ENSG00000116871	1585.75	0.499985	0.0793523	6.30083	2.96063e-10	3.20866e-08	1407.36	1363.36	1168.96	1814.98	1826.14	1933.72	ENSG00000116871	MAP7D1	MAP7 domain containing 1 [Source:HGNC Symbol
136	ENSG00000117519	602.444	0.597215	0.0949384	6.29055	3.16341e-10	3.40323e-08	449.736	493.665	496.278	714.585	723.12	737.277	ENSG00000117519	CNN3	calponin 3 [Source:HGNC Symbol
137	ENSG00000168685	140	1.16226	0.184882	6.28652	3.24656e-10	3.46719e-08	97.8951	78.7763	82.321	186.754	207.815	186.438	ENSG00000168685	IL7R	interleukin 7 receptor [Source:HGNC Symbol
138	ENSG00000182179	344.049	-0.763918	0.122407	-6.24081	4.35307e-10	4.6152e-08	440.043	425.392	432.773	281.808	228.502	255.774	ENSG00000182179	UBA7	ubiquitin like modifier activating enzyme 7 [Source:HGNC Symbol
139	ENSG00000273841	1068.31	-0.535114	0.085787	-6.2377	4.44052e-10	4.67405e-08	1176.68	1367.56	1248.93	834.242	936.576	845.904	ENSG00000273841	TAF9	TATA-box binding protein associated factor 9 [Source:HGNC Symbol
140	ENSG00000135905	736.079	0.568868	0.0912172	6.23641	4.4772e-10	4.67899e-08	600.94	623.909	553.903	828.651	896.142	912.93	ENSG00000135905	DOCK10	dedicator of cytokinesis 10 [Source:HGNC Symbol
141	ENSG00000103495	3643.24	-0.404048	0.0651323	-6.2035	5.52227e-10	5.73024e-08	4248.26	4302.24	3894.96	3279.94	3193.39	2940.64	ENSG00000103495	MAZ	MYC associated zinc finger protein [Source:HGNC Symbol
142	ENSG00000176170	182.977	0.985636	0.159444	6.18172	6.34087e-10	6.53333e-08	123.096	126.042	118.777	261.679	229.442	238.825	ENSG00000176170	SPHK1	sphingosine kinase 1 [Source:HGNC Symbol
143	ENSG00000198794	233.499	0.964742	0.156196	6.1765	6.55383e-10	6.70553e-08	186.098	161.754	125.834	294.11	306.55	326.652	ENSG00000198794	SCAMP5	secretory carrier membrane protein 5 [Source:HGNC Symbol
144	ENSG00000276070	85.5065	1.46455	0.237308	6.1715	6.76443e-10	6.87295e-08	37.8011	48.3162	50.5686	133.076	126.946	116.331	ENSG00000276070	CCL4L2	C-C motif chemokine ligand 4 like 2 [Source:HGNC Symbol
145	ENSG00000127946	688.535	0.556389	0.090289	6.16231	7.16912e-10	7.23389e-08	557.323	550.384	565.663	772.736	845.364	839.741	ENSG00000127946	HIP1	huntingtin interacting protein 1 [Source:HGNC Symbol
146	ENSG00000167613	1230.7	-0.465519	0.0756505	-6.15354	7.57719e-10	7.59328e-08	1398.64	1495.7	1386.52	1085.86	1000.52	1016.93	ENSG00000167613	LAIR1	leukocyte associated immunoglobulin like receptor 1 [Source:HGNC Symbol
147	ENSG00000100626	96.4333	1.37371	0.223465	6.14732	7.88044e-10	7.84345e-08	58.1555	58.8197	43.5125	148.732	130.707	138.673	ENSG00000100626	GALNT16	polypeptide N-acetylgalactosaminyltransferase 16 [Source:HGNC Symbol
148	ENSG00000064300	45.7376	2.11036	0.343695	6.14022	8.24084e-10	8.14674e-08	16.4774	21.007	14.1122	60.3875	84.6304	77.8109	ENSG00000064300	NGFR	nerve growth factor receptor [Source:HGNC Symbol
149	ENSG00000139329	570.549	-0.668362	0.109103	-6.12596	9.01356e-10	8.85083e-08	642.618	656.469	802.042	465.207	436.317	420.641	ENSG00000139329	LUM	lumican [Source:HGNC Symbol
150	ENSG00000165757	544.493	0.698375	0.114109	6.12022	9.34459e-10	9.11472e-08	420.658	474.759	349.276	640.779	712.776	668.711	ENSG00000165757	JCAD	junctional cadherin 5 associated [Source:HGNC Symbol
151	ENSG00000130294	373.201	0.828097	0.135716	6.10168	1.04957e-09	1.01697e-07	289.808	306.703	209.331	446.197	491.797	495.37	ENSG00000130294	KIF1A	kinesin family member 1A [Source:HGNC Symbol
152	ENSG00000130787	301.418	0.759553	0.124803	6.08599	1.15774e-09	1.1144e-07	222.929	231.077	217.563	379.099	369.553	388.284	ENSG00000130787	HIP1R	huntingtin interacting protein 1 related [Source:HGNC Symbol
153	ENSG00000067840	406.321	0.704431	0.11583	6.08159	1.18993e-09	1.13449e-07	326.64	303.551	295.18	552.434	487.095	473.029	ENSG00000067840	PDZD4	PDZ domain containing 4 [Source:HGNC Symbol
154	ENSG00000165474	82.747	1.47023	0.241774	6.08103	1.19412e-09	1.13449e-07	39.7396	42.014	50.5686	107.356	125.065	131.739	ENSG00000165474	GJB2	gap junction protein beta 2 [Source:HGNC Symbol
155	ENSG00000124762	918.843	0.518456	0.085397	6.07113	1.27014e-09	1.19893e-07	755.052	743.649	766.762	1167.49	1006.16	1073.94	ENSG00000124762	CDKN1A	cyclin dependent kinase inhibitor 1A [Source:HGNC Symbol
156	ENSG00000117298	3094.65	0.431891	0.0712343	6.06297	1.33631e-09	1.25331e-07	2820.54	2662.64	2417.89	3757.44	3331.62	3577.76	ENSG00000117298	ECE1	endothelin converting enzyme 1 [Source:HGNC Symbol
157	ENSG00000119392	844.396	-0.490988	0.081609	-6.01635	1.78395e-09	1.66249e-07	965.381	994.682	999.612	714.585	703.373	688.742	ENSG00000119392	GLE1	GLE1 RNA export mediator [Source:HGNC Symbol
158	ENSG00000046774	1938.38	-0.398669	0.066332	-6.01021	1.85283e-09	1.71574e-07	2194.4	2285.56	2130.94	1745.65	1642.77	1630.95	ENSG00000046774	MAGEC2	MAGE family member C2 [Source:HGNC Symbol
159	ENSG00000143375	110.037	1.37101	0.228443	6.00153	1.95465e-09	1.79552e-07	56.217	84.0281	43.5125	150.969	159.857	165.637	ENSG00000143375	CGN	cingulin [Source:HGNC Symbol
160	ENSG00000130475	169.251	1.02134	0.170201	6.0008	1.96353e-09	1.79552e-07	118.249	121.841	94.0812	242.668	219.099	219.565	ENSG00000130475	FCHO1	FCH and mu domain containing endocytic adaptor 1 [Source:HGNC Symbol
161	ENSG00000172936	1076.14	-0.497413	0.0829059	-5.99973	1.97645e-09	1.79612e-07	1316.25	1244.67	1216	968.437	829.378	882.114	ENSG00000172936	MYD88	MYD88 innate immune signal transduction adaptor [Source:HGNC Symbol
162	ENSG00000167600	648.279	0.634994	0.105862	5.99833	1.99363e-09	1.80054e-07	530.184	507.32	483.342	904.694	743.807	720.328	ENSG00000167600	CYP2S1	cytochrome P450 family 2 subfamily S member 1 [Source:HGNC Symbol
163	ENSG00000121064	313.647	0.77447	0.129868	5.96352	2.46858e-09	2.21582e-07	263.638	214.272	215.211	396.992	408.107	383.662	ENSG00000121064	SCPEP1	serine carboxypeptidase 1 [Source:HGNC Symbol
164	ENSG00000100097	941.111	0.579744	0.0973419	5.95575	2.58877e-09	2.30953e-07	792.853	778.31	689.145	1281.56	1036.25	1068.55	ENSG00000100097	LGALS1	galectin 1 [Source:HGNC Symbol
165	ENSG00000169696	719.377	-0.551481	0.0927259	-5.94743	2.72385e-09	2.41531e-07	871.363	865.489	826.738	637.424	539.754	575.492	ENSG00000169696	ASPSCR1	ASPSCR1 tether for SLC2A4, UBX domain containing [Source:HGNC Symbol
166	ENSG00000125733	1137.59	0.449651	0.0756752	5.94186	2.81814e-09	2.48387e-07	974.104	911.705	999.612	1321.82	1315.53	1302.75	ENSG00000125733	TRIP10	thyroid hormone receptor interactor 10 [Source:HGNC Symbol
167	ENSG00000115977	580.595	0.565101	0.0951224	5.94077	2.83679e-09	2.48533e-07	471.059	475.809	458.646	666.499	695.85	715.706	ENSG00000115977	AAK1	AP2 associated kinase 1 [Source:HGNC Symbol
168	ENSG00000188322	130.526	1.11454	0.187664	5.939	2.86757e-09	2.49735e-07	89.1718	75.6253	82.321	187.872	170.201	177.964	ENSG00000188322	SBK1	SH3 domain binding kinase 1 [Source:HGNC Symbol
169	ENSG00000070814	2525.19	0.495458	0.0837962	5.91266	3.36631e-09	2.91435e-07	2314.59	2078.64	1894.56	2657.05	2992.15	3214.13	ENSG00000070814	TCOF1	treacle ribosome biogenesis factor 1 [Source:HGNC Symbol
170	ENSG00000109971	51220	-0.305651	0.0517404	-5.9074	3.47551e-09	2.99119e-07	55029.6	57068.7	57775.2	48407.3	44560.7	44478.6	ENSG00000109971	HSPA8	heat shock protein family A (Hsp70) member 8 [Source:HGNC Symbol
171	ENSG00000184156	80.8921	1.42252	0.240947	5.90389	3.55025e-09	3.01998e-07	40.7088	42.014	49.3926	115.184	127.886	110.168	ENSG00000184156	KCNQ3	potassium voltage-gated channel subfamily Q member 3 [Source:HGNC Symbol
172	ENSG00000185198	673.171	-0.635331	0.107609	-5.90408	3.54617e-09	3.01998e-07	876.209	806.67	770.29	613.94	501.2	470.717	ENSG00000185198	PRSS57	serine protease 57 [Source:HGNC Symbol
173	ENSG00000186792	1200.78	-0.471495	0.0798786	-5.90264	3.57736e-09	3.02545e-07	1380.22	1446.33	1355.94	1097.04	971.369	953.761	ENSG00000186792	HYAL3	hyaluronidase 3 [Source:HGNC Symbol
174	ENSG00000100234	14497.1	0.275977	0.0467911	5.89806	3.67809e-09	3.09277e-07	13027.8	13130.4	13185.5	16206.2	15537.2	15895.8	ENSG00000100234	TIMP3	TIMP metallopeptidase inhibitor 3 [Source:HGNC Symbol
175	ENSG00000114315	219.316	0.968976	0.164409	5.89368	3.77687e-09	3.15768e-07	114.372	152.301	179.93	276.217	293.385	299.687	ENSG00000114315	HES1	hes family bHLH transcription factor 1 [Source:HGNC Symbol
176	ENSG00000171316	1434.58	0.48196	0.0818365	5.8893	3.87827e-09	3.22403e-07	1332.73	1180.59	1076.05	1640.53	1688.85	1688.73	ENSG00000171316	CHD7	chromodomain helicase DNA binding protein 7 [Source:HGNC Symbol
177	ENSG00000087903	786.893	0.571256	0.0972475	5.87425	4.24751e-09	3.51104e-07	642.618	701.635	552.727	987.448	930.934	905.996	ENSG00000087903	RFX2	regulatory factor X2 [Source:HGNC Symbol
178	ENSG00000133056	1035.79	0.467488	0.0798208	5.85671	4.72124e-09	3.8807e-07	908.195	891.748	806.746	1214.46	1184.83	1208.77	ENSG00000133056	PIK3C2B	phosphatidylinositol-4-phosphate 3-kinase catalytic subunit type 2 beta [Source:HGNC Symbol
179	ENSG00000188191	289.217	-0.752703	0.128741	-5.84666	5.01528e-09	4.09936e-07	374.134	369.724	344.572	227.012	200.292	219.565	ENSG00000188191	PRKAR1B	protein kinase cAMP-dependent type I regulatory subunit beta [Source:HGNC Symbol
180	ENSG00000156508	448307	-0.351811	0.0602688	-5.83737	5.30315e-09	4.31057e-07	488915	511933	507243	432371	377578	371800	ENSG00000156508	EEF1A1	eukaryotic translation elongation factor 1 alpha 1 [Source:HGNC Symbol
181	ENSG00000171444	303.076	0.757854	0.129911	5.83362	5.4239e-09	4.38437e-07	252.007	214.272	208.155	395.874	379.896	368.253	ENSG00000171444	MCC	MCC regulator of WNT signaling pathway [Source:HGNC Symbol
182	ENSG00000162490	49.7611	1.89781	0.325828	5.82457	5.72595e-09	4.57795e-07	27.1392	17.856	17.6402	92.8178	71.4657	71.6476	ENSG00000162490	DRAXIN	dorsal inhibitory axon guidance protein [Source:HGNC Symbol
183	ENSG00000238227	3102.17	-0.361959	0.062137	-5.82519	5.70484e-09	4.57795e-07	3395.31	3613.21	3456.31	2872.88	2653.63	2621.69	ENSG00000238227	TMEM250	transmembrane protein 250 [Source:HGNC Symbol
184	ENSG00000014216	9043.55	-0.40585	0.0697582	-5.81796	5.95718e-09	4.73693e-07	10529.1	10723	9664.49	8636.53	7181.36	7526.85	ENSG00000014216	CAPN1	calpain 1 [Source:HGNC Symbol
185	ENSG00000106236	352.791	0.75991	0.131112	5.7959	6.79555e-09	5.37436e-07	282.054	290.947	211.683	429.422	458.885	443.753	ENSG00000106236	NPTX2	neuronal pentraxin 2 [Source:HGNC Symbol
186	ENSG00000005844	185.453	1.00857	0.174189	5.79006	7.03604e-09	5.53464e-07	122.127	141.797	105.841	224.776	228.502	289.672	ENSG00000005844	ITGAL	integrin subunit alpha L [Source:HGNC Symbol
187	ENSG00000120889	984.946	0.455477	0.0787351	5.78493	7.25422e-09	5.66441e-07	801.577	835.029	857.315	1108.22	1143.45	1164.08	ENSG00000120889	TNFRSF10B	TNF receptor superfamily member 10b [Source:HGNC Symbol
188	ENSG00000165102	592.228	-0.593552	0.102613	-5.78437	7.27844e-09	5.66441e-07	709.497	713.188	711.489	521.122	480.513	417.559	ENSG00000165102	HGSNAT	heparan-alpha-glucosaminide N-acetyltransferase [Source:HGNC Symbol
189	ENSG00000129255	2511.59	-0.446305	0.0772134	-5.78014	7.46379e-09	5.77792e-07	2667.4	2905.27	3116.44	2249.99	2201.33	1929.09	ENSG00000129255	MPDU1	mannose-P-dolichol utilization defect 1 [Source:HGNC Symbol
190	ENSG00000115884	393.388	0.705725	0.122171	5.77653	7.62574e-09	5.87222e-07	305.316	324.558	265.779	534.541	444.78	485.355	ENSG00000115884	SDC1	syndecan 1 [Source:HGNC Symbol
191	ENSG00000174428	118.125	-1.21335	0.210326	-5.76892	7.97804e-09	6.10718e-07	135.696	193.265	165.818	81.635	63.0026	69.3364	ENSG00000174428	GTF2IRD2B	GTF2I repeat domain containing 2B [Source:HGNC Symbol
192	ENSG00000182473	839.628	-0.491954	0.0852879	-5.76816	8.01434e-09	6.10718e-07	989.613	1021.99	933.756	663.144	704.313	724.951	ENSG00000182473	EXOC7	exocyst complex component 7 [Source:HGNC Symbol
193	ENSG00000119771	327.111	0.748366	0.129966	5.75817	8.50295e-09	6.44594e-07	264.607	259.437	206.979	403.702	433.496	394.447	ENSG00000119771	KLHL29	kelch like family member 29 [Source:HGNC Symbol
194	ENSG00000110090	1781.2	0.522395	0.0907564	5.75601	8.61269e-09	6.49548e-07	1603.15	1392.77	1392.4	1855.24	2063.1	2380.55	ENSG00000110090	CPT1A	carnitine palmitoyltransferase 1A [Source:HGNC Symbol
195	ENSG00000157483	210.842	0.905878	0.157613	5.7475	9.05744e-09	6.79587e-07	135.696	160.704	144.65	262.797	249.189	312.014	ENSG00000157483	MYO1E	myosin IE [Source:HGNC Symbol
196	ENSG00000067182	2653.3	-0.372331	0.0648426	-5.74208	9.35182e-09	6.98095e-07	3003.73	3067.03	2907.11	2472.53	2209.79	2259.6	ENSG00000067182	TNFRSF1A	TNF receptor superfamily member 1A [Source:HGNC Symbol
197	ENSG00000188290	257.062	0.804022	0.140049	5.74101	9.41141e-09	6.98976e-07	174.466	209.02	177.578	347.787	325.357	308.162	ENSG00000188290	HES4	hes family bHLH transcription factor 4 [Source:HGNC Symbol
198	ENSG00000266412	4257.14	-0.330064	0.0575595	-5.73431	9.79123e-09	7.23513e-07	4553.57	4696.12	4979.25	3689.23	3828.11	3796.55	ENSG00000266412	NCOA4	nuclear receptor coactivator 4 [Source:HGNC Symbol
199	ENSG00000100412	3182.08	-0.411943	0.0721657	-5.7083	1.14112e-08	8.38978e-07	3658.95	3839.03	3397.51	2993.65	2570.88	2632.47	ENSG00000100412	ACO2	aconitase 2 [Source:HGNC Symbol
200	ENSG00000180229	3745.33	-0.334979	0.0586948	-5.70713	1.14898e-08	8.40534e-07	4271.52	4290.68	3969.05	3405.18	3292.12	3243.4	ENSG00000180229	HERC2P3	hect domain and RLD 2 pseudogene 3 [Source:HGNC Symbol
201	ENSG00000198300	338.008	0.712348	0.125319	5.68429	1.31355e-08	9.56149e-07	253.946	245.782	270.483	381.336	416.57	459.932	ENSG00000198300	PEG3	paternally expressed 3 [Source:HGNC Symbol
202	ENSG00000115457	5454.54	0.328161	0.057946	5.66321	1.48564e-08	1.07606e-06	4855.01	5010.17	4641.73	6388.77	5894.04	5937.51	ENSG00000115457	IGFBP2	insulin like growth factor binding protein 2 [Source:HGNC Symbol
203	ENSG00000076864	199.737	0.897817	0.158891	5.65052	1.59962e-08	1.15291e-06	152.174	151.251	114.073	262.797	262.354	255.774	ENSG00000076864	RAP1GAP	RAP1 GTPase activating protein [Source:HGNC Symbol
204	ENSG00000127507	513.246	0.585491	0.103737	5.644	1.66148e-08	1.19162e-06	445.859	379.177	405.725	611.703	633.788	603.227	ENSG00000127507	ADGRE2	adhesion G protein-coupled receptor E2 [Source:HGNC Symbol
205	ENSG00000130313	1802.25	-0.450052	0.0798417	-5.6368	1.73234e-08	1.23038e-06	1945.3	2089.15	2206.2	1649.47	1545.92	1377.48	ENSG00000130313	PGLS	6-phosphogluconolactonase [Source:HGNC Symbol
206	ENSG00000268278	263.902	0.863901	0.153254	5.63705	1.72987e-08	1.23038e-06	146.358	212.171	204.627	316.475	334.76	369.024	ENSG00000268278		zinc finger protein 100 (ZNF100) pseudogene
207	ENSG00000166501	6243.1	0.28943	0.051529	5.61683	1.94493e-08	1.37197e-06	5576.14	5782.18	5499.04	6804.78	6812.75	6983.72	ENSG00000166501	PRKCB	protein kinase C beta [Source:HGNC Symbol
208	ENSG00000063180	109.102	1.20878	0.215225	5.61634	1.95045e-08	1.37197e-06	78.5099	64.0714	54.0967	172.216	140.11	145.607	ENSG00000063180	CA11	carbonic anhydrase 11 [Source:HGNC Symbol
209	ENSG00000171700	1282.59	-0.444328	0.0791933	-5.61068	2.0153e-08	1.4108e-06	1434.5	1559.77	1438.27	1171.96	1071.04	1020.02	ENSG00000171700	RGS19	regulator of G protein signaling 19 [Source:HGNC Symbol
210	ENSG00000154783	600.859	0.544467	0.0971367	5.60516	2.08059e-08	1.44957e-06	488.506	515.722	462.174	714.585	676.103	748.063	ENSG00000154783	FGD5	FYVE, RhoGEF and PH domain containing 5 [Source:HGNC Symbol
211	ENSG00000139200	20.8281	3.58707	0.64113	5.59492	2.20718e-08	1.53049e-06	1.93852	5.25176	2.35203	52.5595	36.6732	26.1938	ENSG00000139200	PIANP	PILR alpha associated neural protein [Source:HGNC Symbol
212	ENSG00000111348	14195.1	-0.31344	0.0561047	-5.5867	2.3143e-08	1.5972e-06	15416.1	15659.7	16113.8	13569.3	12231	12180.9	ENSG00000111348	ARHGDIB	Rho GDP dissociation inhibitor beta [Source:HGNC Symbol
213	ENSG00000165702	6047.53	0.34136	0.0611133	5.58569	2.32778e-08	1.59895e-06	5310.57	5393.55	5297.95	7327.02	6566.38	6389.74	ENSG00000165702	GFI1B	growth factor independent 1B transcriptional repressor [Source:HGNC Symbol
214	ENSG00000127955	615.93	0.511517	0.0917614	5.57442	2.48357e-08	1.698e-06	510.799	501.017	511.566	725.768	735.344	711.084	ENSG00000127955	GNAI1	G protein subunit alpha i1 [Source:HGNC Symbol
215	ENSG00000123405	2793.33	-0.386539	0.0695066	-5.56118	2.67954e-08	1.82346e-06	3243.14	3248.74	2998.84	2625.74	2376.23	2267.3	ENSG00000123405	NFE2	nuclear factor, erythroid 2 [Source:HGNC Symbol
216	ENSG00000164694	83.1085	1.36124	0.244861	5.55924	2.70957e-08	1.8269e-06	54.2785	48.3162	36.4565	131.958	104.377	123.265	ENSG00000164694	FNDC1	fibronectin type III domain containing 1 [Source:HGNC Symbol
217	ENSG00000198417	1274.03	-0.500932	0.0901026	-5.55957	2.70434e-08	1.8269e-06	1482	1437.93	1557.04	1198.8	925.292	1043.13	ENSG00000198417	MT1F	metallothionein 1F [Source:HGNC Symbol
218	ENSG00000176177	127.511	1.11647	0.201406	5.54339	2.96673e-08	1.99111e-06	73.6636	66.1721	102.313	183.399	169.261	170.259	ENSG00000176177	ENTHD1	ENTH domain containing 1 [Source:HGNC Symbol
219	ENSG00000122122	204.861	0.84427	0.152756	5.52692	3.25904e-08	2.17731e-06	136.665	148.1	155.234	279.572	240.726	268.871	ENSG00000122122	SASH3	SAM and SH3 domain containing 3 [Source:HGNC Symbol
220	ENSG00000134982	1520.99	0.424049	0.0769752	5.5089	3.61076e-08	2.40132e-06	1291.05	1329.74	1278.33	1580.14	1856.23	1790.42	ENSG00000134982	APC	APC regulator of WNT signaling pathway [Source:HGNC Symbol
221	ENSG00000139567	88.1127	1.2803	0.232722	5.5014	3.7679e-08	2.49449e-06	60.094	42.014	51.7446	133.076	118.483	123.265	ENSG00000139567	ACVRL1	activin A receptor like type 1 [Source:HGNC Symbol
222	ENSG00000105696	115.408	1.22333	0.222801	5.4907	4.00355e-08	2.63856e-06	52.3399	89.2798	65.8568	177.808	169.261	137.902	ENSG00000105696	TMEM59L	transmembrane protein 59 like [Source:HGNC Symbol
223	ENSG00000113368	7965.66	-0.287652	0.0524431	-5.48503	4.13404e-08	2.71234e-06	8856.11	8748.37	8662.52	7475.75	7160.67	6890.5	ENSG00000113368	LMNB1	lamin B1 [Source:HGNC Symbol
224	ENSG00000105974	106.82	1.15908	0.211941	5.46889	4.52852e-08	2.95789e-06	64.9403	59.87	74.0889	127.485	158.917	155.622	ENSG00000105974	CAV1	caveolin 1 [Source:HGNC Symbol
225	ENSG00000125968	1743.97	0.399295	0.0730673	5.46476	4.63539e-08	3.01424e-06	1494.6	1434.78	1581.74	2124.75	1934.27	1893.66	ENSG00000125968	ID1	inhibitor of DNA binding 1, HLH protein [Source:HGNC Symbol
226	ENSG00000090266	2059.88	-0.442836	0.0811562	-5.45658	4.85383e-08	3.14232e-06	2323.31	2306.57	2488.45	1967.07	1562.84	1711.07	ENSG00000090266	NDUFB2	NADH:ubiquinone oxidoreductase subunit B2 [Source:HGNC Symbol
227	ENSG00000158373	497.36	-0.563926	0.103481	-5.44956	5.04958e-08	3.24907e-06	563.139	598.7	619.76	393.637	383.658	425.263	ENSG00000158373	H2BC5	H2B clustered histone 5 [Source:HGNC Symbol
228	ENSG00000171119	644.647	0.576885	0.105868	5.44908	5.06315e-08	3.24907e-06	546.662	513.622	489.222	844.307	803.048	671.023	ENSG00000171119	NRTN	neurturin [Source:HGNC Symbol
229	ENSG00000087303	102.667	1.20883	0.222035	5.44431	5.20077e-08	3.32282e-06	57.1862	67.2225	62.3288	120.775	138.23	170.259	ENSG00000087303	NID2	nidogen 2 [Source:HGNC Symbol
230	ENSG00000141510	6010.35	-0.324448	0.0596111	-5.44275	5.24655e-08	3.33749e-06	6554.12	6938.62	6552.75	5690.96	5260.25	5065.41	ENSG00000141510	TP53	tumor protein p53 [Source:HGNC Symbol
231	ENSG00000179111	90.7784	1.26062	0.231714	5.44044	5.31493e-08	3.36635e-06	50.4014	49.3665	61.1528	110.71	146.693	126.346	ENSG00000179111	HES7	hes family bHLH transcription factor 7 [Source:HGNC Symbol
232	ENSG00000160145	517.472	0.556276	0.102273	5.43912	5.35436e-08	3.37671e-06	423.566	385.479	448.062	617.295	627.205	603.227	ENSG00000160145	KALRN	kalirin RhoGEF kinase [Source:HGNC Symbol
233	ENSG00000116852	1540.14	0.476695	0.087681	5.43669	5.42797e-08	3.40844e-06	1321.1	1422.18	1118.39	1880.96	1670.04	1828.17	ENSG00000116852	KIF21B	kinesin family member 21B [Source:HGNC Symbol
234	ENSG00000134215	1871.95	0.403676	0.0743177	5.43177	5.57991e-08	3.48888e-06	1560.51	1630.14	1646.42	1976.01	2325.46	2093.19	ENSG00000134215	VAV3	vav guanine nucleotide exchange factor 3 [Source:HGNC Symbol
235	ENSG00000111667	2990.79	-0.373982	0.068967	-5.42262	5.87306e-08	3.65654e-06	3383.68	3581.7	3159.95	2786.77	2470.27	2562.37	ENSG00000111667	USP5	ubiquitin specific peptidase 5 [Source:HGNC Symbol
236	ENSG00000133026	6389.41	0.327384	0.0603936	5.42084	5.93192e-08	3.67754e-06	5997.77	5730.72	5273.25	6878.58	7116.48	7339.65	ENSG00000133026	MYH10	myosin heavy chain 10 [Source:HGNC Symbol
237	ENSG00000205639	134.577	-0.990465	0.183182	-5.40699	6.40936e-08	3.95676e-06	173.497	196.416	166.994	89.463	94.0338	87.0557	ENSG00000205639	MFSD2B	major facilitator superfamily domain containing 2B [Source:HGNC Symbol
238	ENSG00000130396	1765.24	0.392716	0.0727298	5.39967	6.67652e-08	4.10438e-06	1566.32	1573.43	1440.62	1867.54	2048.06	2095.5	ENSG00000130396	AFDN	afadin, adherens junction formation factor [Source:HGNC Symbol
239	ENSG00000277363	252.403	0.798239	0.148446	5.37731	7.56052e-08	4.62837e-06	207.421	196.416	148.178	312.002	312.192	338.208	ENSG00000277363	SRCIN1	SRC kinase signaling inhibitor 1 [Source:HGNC Symbol
240	ENSG00000123080	980.4	-0.453632	0.0843837	-5.37582	7.6234e-08	4.64741e-06	1170.86	1180.59	1045.48	867.791	830.318	787.354	ENSG00000123080	CDKN2C	cyclin dependent kinase inhibitor 2C [Source:HGNC Symbol
241	ENSG00000148180	3079.66	0.345122	0.0645697	5.34496	9.04367e-08	5.49037e-06	2639.29	2704.65	2794.21	3682.52	3249.81	3407.5	ENSG00000148180	GSN	gelsolin [Source:HGNC Symbol
242	ENSG00000105376	904.473	0.453983	0.0849506	5.34408	9.08763e-08	5.49426e-06	819.023	765.706	703.257	1063.49	1035.31	1040.05	ENSG00000105376	ICAM5	intercellular adhesion molecule 5 [Source:HGNC Symbol
243	ENSG00000105662	803.264	-0.518999	0.0971396	-5.34282	9.15131e-08	5.50999e-06	987.674	961.071	889.067	706.757	575.487	699.528	ENSG00000105662	CRTC1	CREB regulated transcription coactivator 1 [Source:HGNC Symbol
244	ENSG00000001617	153.481	1.0467	0.196046	5.33904	9.34419e-08	5.60307e-06	94.018	107.136	98.7852	253.851	159.857	207.239	ENSG00000001617	SEMA3F	semaphorin 3F [Source:HGNC Symbol
245	ENSG00000115758	9710.82	-0.298992	0.0560656	-5.33289	9.66621e-08	5.74904e-06	10799.5	10774.5	10561.8	9320.92	8353.02	8455.19	ENSG00000115758	ODC1	ornithine decarboxylase 1 [Source:HGNC Symbol
246	ENSG00000011347	291.454	0.748038	0.140268	5.33294	9.6637e-08	5.74904e-06	242.315	232.128	176.402	388.046	355.448	354.386	ENSG00000011347	SYT7	synaptotagmin 7 [Source:HGNC Symbol
247	ENSG00000077782	1955.26	0.422351	0.0792648	5.32836	9.91025e-08	5.87032e-06	1779.56	1754.09	1475.9	2368.53	2152.43	2201.05	ENSG00000077782	FGFR1	fibroblast growth factor receptor 1 [Source:HGNC Symbol
248	ENSG00000115306	4354.07	0.375588	0.0705816	5.32133	1.03011e-07	6.07722e-06	4092.21	3886.3	3391.63	4700.16	4955.58	5098.54	ENSG00000115306	SPTBN1	spectrin beta, non-erythrocytic 1 [Source:HGNC Symbol
249	ENSG00000108960	486.827	0.555356	0.104418	5.31857	1.04588e-07	6.1455e-06	381.888	372.875	429.245	569.208	583.009	584.737	ENSG00000108960	MMD	monocyte to macrophage differentiation associated [Source:HGNC Symbol
250	ENSG00000166938	503.004	-0.557058	0.10477	-5.31696	1.05514e-07	6.17508e-06	628.079	619.707	549.199	384.691	420.331	416.019	ENSG00000166938	DIS3L	DIS3 like exosome 3'-5' exoribonuclease [Source:HGNC Symbol
251	ENSG00000130940	244.385	0.757509	0.142645	5.31044	1.09358e-07	6.37457e-06	192.882	193.265	157.586	323.185	302.789	296.606	ENSG00000130940	CASZ1	castor zinc finger 1 [Source:HGNC Symbol
252	ENSG00000129757	1068.54	-0.433287	0.0817004	-5.30337	1.13685e-07	6.60048e-06	1158.26	1300.33	1223.06	956.136	912.128	861.313	ENSG00000129757	CDKN1C	cyclin dependent kinase inhibitor 1C [Source:HGNC Symbol
253	ENSG00000179632	3606.98	-0.31177	0.0588748	-5.29548	1.18702e-07	6.86454e-06	3943.91	4194.05	3845.57	3296.71	3186.8	3174.84	ENSG00000179632	MAF1	MAF1 homolog, negative regulator of RNA polymerase III [Source:HGNC Symbol
254	ENSG00000157851	389.803	0.605836	0.114448	5.29355	1.19967e-07	6.91038e-06	307.255	307.753	311.644	509.939	443.839	458.391	ENSG00000157851	DPYSL5	dihydropyrimidinase like 5 [Source:HGNC Symbol
255	ENSG00000184205	404.285	0.598343	0.113482	5.27257	1.34523e-07	7.71846e-06	313.07	353.968	297.532	486.455	482.393	492.289	ENSG00000184205	TSPYL2	TSPY like 2 [Source:HGNC Symbol
256	ENSG00000125445	1617.33	-0.363286	0.0689237	-5.27085	1.35793e-07	7.76089e-06	1792.16	1801.35	1865.16	1483.97	1356.91	1404.45	ENSG00000125445	MRPS7	mitochondrial ribosomal protein S7 [Source:HGNC Symbol
257	ENSG00000149654	205.57	0.819418	0.155516	5.26902	1.37156e-07	7.80831e-06	150.235	159.653	135.242	292.991	242.607	252.693	ENSG00000149654	CDH22	cadherin 22 [Source:HGNC Symbol
258	ENSG00000167191	84.55	1.28149	0.243262	5.26795	1.37955e-07	7.82336e-06	57.1862	53.5679	36.4565	127.485	106.258	126.346	ENSG00000167191	GPRC5B	G protein-coupled receptor class C group 5 member B [Source:HGNC Symbol
259	ENSG00000106327	1668.27	-0.435791	0.0828101	-5.26254	1.42082e-07	8.02626e-06	2020.9	1983.06	1746.38	1568.96	1355.97	1334.34	ENSG00000106327	TFR2	transferrin receptor 2 [Source:HGNC Symbol
260	ENSG00000100285	1503.68	0.441178	0.0838576	5.26104	1.4324e-07	8.06056e-06	1319.16	1241.51	1267.74	1523.11	1894.78	1775.78	ENSG00000100285	NEFH	neurofilament heavy [Source:HGNC Symbol
261	ENSG00000126259	67.6046	1.39974	0.266231	5.25763	1.45927e-07	8.18031e-06	43.6166	34.6616	32.9284	101.764	85.5707	107.086	ENSG00000126259	KIRREL2	kirre like nephrin family adhesion molecule 2 [Source:HGNC Symbol
262	ENSG00000213023	227.813	0.830129	0.157941	5.25595	1.47262e-07	8.22365e-06	167.682	178.56	144.65	337.723	250.13	288.131	ENSG00000213023	SYT3	synaptotagmin 3 [Source:HGNC Symbol
263	ENSG00000105559	51.9154	1.56946	0.299108	5.24712	1.54499e-07	8.59497e-06	26.17	25.2084	27.0483	84.9898	73.3463	74.7293	ENSG00000105559	PLEKHA4	pleckstrin homology domain containing A4 [Source:HGNC Symbol
264	ENSG00000161267	1449.29	-0.415618	0.0792608	-5.24367	1.5741e-07	8.70197e-06	1662.28	1688.96	1614.67	1381.08	1175.42	1173.33	ENSG00000161267	BDH1	3-hydroxybutyrate dehydrogenase 1 [Source:HGNC Symbol
265	ENSG00000211459	258589	-0.385684	0.0735555	-5.24344	1.57612e-07	8.70197e-06	260225	288913	329711	237872	222966	211847	ENSG00000211459	MT-RNR1	mitochondrially encoded 12S rRNA [Source:HGNC Symbol
266	ENSG00000115234	1757.44	-0.37352	0.0712536	-5.24212	1.58743e-07	8.73146e-06	2008.3	2020.88	1918.08	1650.59	1479.15	1467.62	ENSG00000115234	SNX17	sorting nexin 17 [Source:HGNC Symbol
267	ENSG00000090382	514.403	-0.516823	0.0987253	-5.23496	1.65022e-07	9.04282e-06	591.247	601.851	624.464	413.766	425.973	429.115	ENSG00000090382	LYZ	lysozyme [Source:HGNC Symbol
268	ENSG00000141646	1102.53	-0.392716	0.0751165	-5.22809	1.71267e-07	9.35003e-06	1219.33	1262.52	1272.45	972.91	961.965	926.027	ENSG00000141646	SMAD4	SMAD family member 4 [Source:HGNC Symbol
269	ENSG00000110881	875.91	0.437259	0.0837098	5.22351	1.75559e-07	9.54873e-06	735.667	723.692	772.642	1063.49	972.309	987.659	ENSG00000110881	ASIC1	acid sensing ion channel subunit 1 [Source:HGNC Symbol
270	ENSG00000066735	648.671	0.526803	0.100939	5.21901	1.79878e-07	9.67574e-06	582.524	550.384	459.822	766.027	768.256	765.012	ENSG00000066735	KIF26A	kinesin family member 26A [Source:HGNC Symbol
271	ENSG00000011332	164.226	0.899737	0.172374	5.21967	1.7924e-07	9.67574e-06	126.973	94.5316	122.306	211.356	219.099	211.091	ENSG00000011332	DPF1	double PHD fingers 1 [Source:HGNC Symbol
272	ENSG00000204673	2584.36	-0.330981	0.0634112	-5.2196	1.79313e-07	9.67574e-06	2949.45	2926.28	2758.93	2377.48	2307.59	2186.41	ENSG00000204673	AKT1S1	AKT1 substrate 1 [Source:HGNC Symbol
273	ENSG00000188486	7312.73	-0.320151	0.0614217	-5.21235	1.86464e-07	9.99324e-06	8014.8	8236.85	8106.27	6793.59	6787.36	5937.51	ENSG00000188486	H2AX	H2A.X variant histone [Source:HGNC Symbol
274	ENSG00000006756	229.194	-0.73566	0.141316	-5.2058	1.93162e-07	1.02923e-05	293.685	291.998	274.011	165.506	167.38	182.586	ENSG00000006756	ARSD	arylsulfatase D [Source:HGNC Symbol
275	ENSG00000137834	1139.84	0.388118	0.0745588	5.20552	1.9345e-07	1.02923e-05	1008.03	972.625	980.796	1290.5	1330.58	1256.53	ENSG00000137834	SMAD6	SMAD family member 6 [Source:HGNC Symbol
276	ENSG00000183186	48.8032	1.65888	0.319834	5.1867	2.1405e-07	1.1347e-05	31.0163	16.8056	22.3443	73.807	73.3463	75.4997	ENSG00000183186	C2CD4C	C2 calcium dependent domain containing 4C [Source:HGNC Symbol
277	ENSG00000204308	1965.55	-0.329733	0.0636558	-5.17994	2.21958e-07	1.17237e-05	2212.82	2191.03	2163.87	1759.07	1682.26	1784.26	ENSG00000204308	RNF5	ring finger protein 5 [Source:HGNC Symbol
278	ENSG00000149294	499.887	0.553405	0.107084	5.16796	2.36658e-07	1.24552e-05	440.043	403.335	371.621	588.219	565.143	630.962	ENSG00000149294	NCAM1	neural cell adhesion molecule 1 [Source:HGNC Symbol
279	ENSG00000139546	921.558	-0.441361	0.0855448	-5.15942	2.47719e-07	1.29906e-05	1106.89	1094.47	980.796	823.059	747.568	776.568	ENSG00000139546	TARBP2	TARBP2 subunit of RISC loading complex [Source:HGNC Symbol
280	ENSG00000018408	75.5583	1.44588	0.280336	5.15767	2.50044e-07	1.30657e-05	29.0777	45.1651	48.2166	82.7532	141.051	107.086	ENSG00000018408	WWTR1	WW domain containing transcription regulator 1 [Source:HGNC Symbol
281	ENSG00000167771	231.013	0.750127	0.145483	5.15611	2.52138e-07	1.31282e-05	159.928	172.258	184.634	316.475	270.817	281.968	ENSG00000167771	RCOR2	REST corepressor 2 [Source:HGNC Symbol
282	ENSG00000168502	164.544	0.929221	0.180262	5.15484	2.53852e-07	1.31706e-05	112.434	137.596	89.3771	219.184	202.173	226.499	ENSG00000168502	MTCL1	microtubule crosslinking factor 1 [Source:HGNC Symbol
283	ENSG00000117523	2509.98	0.461272	0.0895167	5.15292	2.56466e-07	1.32592e-05	2344.64	2074.44	1918.08	2510.55	3058.92	3153.27	ENSG00000117523	PRRC2C	proline rich coiled-coil 2C [Source:HGNC Symbol
284	ENSG00000145555	341.475	0.676887	0.131493	5.14769	2.6372e-07	1.35862e-05	304.347	224.775	258.723	428.304	395.882	436.82	ENSG00000145555	MYO10	myosin X [Source:HGNC Symbol
285	ENSG00000160932	8009.12	-0.354452	0.0688678	-5.14685	2.64893e-07	1.35988e-05	8993.75	9119.15	8845.98	7904.05	6536.29	6655.53	ENSG00000160932	LY6E	lymphocyte antigen 6 family member E [Source:HGNC Symbol
286	ENSG00000092421	515.868	0.541099	0.105223	5.14239	2.71264e-07	1.38771e-05	418.72	450.601	390.437	646.37	568.904	620.176	ENSG00000092421	SEMA6A	semaphorin 6A [Source:HGNC Symbol
287	ENSG00000087245	1654.79	0.341848	0.0665445	5.13714	2.78957e-07	1.4221e-05	1440.32	1453.69	1486.48	1831.75	1812.03	1904.44	ENSG00000087245	MMP2	matrix metallopeptidase 2 [Source:HGNC Symbol
288	ENSG00000140807	197.148	0.852721	0.166065	5.13488	2.82327e-07	1.43428e-05	164.774	139.697	116.425	251.615	232.263	278.116	ENSG00000140807	NKD1	NKD inhibitor of WNT signaling pathway 1 [Source:HGNC Symbol
289	ENSG00000130702	764.998	0.544668	0.106129	5.13212	2.86496e-07	1.45042e-05	625.172	711.088	528.031	979.62	888.619	857.461	ENSG00000130702	LAMA5	laminin subunit alpha 5 [Source:HGNC Symbol
290	ENSG00000134086	744.999	0.472457	0.0920738	5.13128	2.87776e-07	1.45188e-05	641.649	611.304	620.936	788.392	888.619	919.093	ENSG00000134086	VHL	von Hippel-Lindau tumor suppressor [Source:HGNC Symbol
291	ENSG00000100105	1890.79	-0.339233	0.0661714	-5.12657	2.95064e-07	1.48353e-05	2143.03	2079.7	2112.12	1743.41	1590.11	1676.4	ENSG00000100105	PATZ1	POZ/BTB and AT hook containing zinc finger 1 [Source:HGNC Symbol
292	ENSG00000102996	724.994	0.4699	0.0918791	5.11433	3.14854e-07	1.57761e-05	632.926	620.757	570.367	819.704	808.69	897.522	ENSG00000102996	MMP15	matrix metallopeptidase 15 [Source:HGNC Symbol
293	ENSG00000074047	826.999	0.452508	0.0885556	5.10987	3.22381e-07	1.60982e-05	730.821	732.095	630.344	975.146	937.517	956.072	ENSG00000074047	GLI2	GLI family zinc finger 2 [Source:HGNC Symbol
294	ENSG00000157890	90.4872	1.21584	0.238161	5.1051	3.30615e-07	1.64532e-05	47.4937	64.0714	51.7446	145.377	102.497	131.739	ENSG00000157890	MEGF11	multiple EGF like domains 11 [Source:HGNC Symbol
295	ENSG00000185236	3231.91	-0.341408	0.066948	-5.0996	3.40379e-07	1.68817e-05	3784.95	3548.09	3499.82	3089.83	2730.74	2738.02	ENSG00000185236	RAB11B	RAB11B, member RAS oncogene family [Source:HGNC Symbol
296	ENSG00000165868	166.01	0.993113	0.194784	5.09852	3.42315e-07	1.69203e-05	138.604	117.639	75.2649	239.313	208.755	216.484	ENSG00000165868	HSPA12A	heat shock protein family A (Hsp70) member 12A [Source:HGNC Symbol
297	ENSG00000167522	2599.12	0.334563	0.0656857	5.09339	3.51708e-07	1.73261e-05	2422.18	2302.37	2172.1	2771.12	3002.5	2924.46	ENSG00000167522	ANKRD11	ankyrin repeat domain 11 [Source:HGNC Symbol
298	ENSG00000198730	3078.31	0.31269	0.0614582	5.08785	3.62146e-07	1.77804e-05	2708.11	2772.93	2760.11	3203.89	3497.12	3527.68	ENSG00000198730	CTR9	CTR9 homolog, Paf1/RNA polymerase II complex component [Source:HGNC Symbol
299	ENSG00000137819	90.0342	1.13922	0.223942	5.08711	3.6357e-07	1.77906e-05	54.2785	53.5679	61.1528	115.184	133.528	122.494	ENSG00000137819	PAQR5	progestin and adipoQ receptor family member 5 [Source:HGNC Symbol
300	ENSG00000186897	68.5323	1.32517	0.260677	5.08355	3.70437e-07	1.80662e-05	38.7703	44.1147	34.1044	98.4093	107.198	88.5966	ENSG00000186897	C1QL4	complement C1q like 4 [Source:HGNC Symbol
301	ENSG00000066322	1966.62	-0.383322	0.0755841	-5.07147	3.94757e-07	1.91272e-05	2240.92	2215.19	2219.14	1904.44	1584.47	1635.57	ENSG00000066322	ELOVL1	ELOVL fatty acid elongase 1 [Source:HGNC Symbol
302	ENSG00000022267	471.634	0.5693	0.112256	5.07145	3.94806e-07	1.91272e-05	370.257	338.213	431.597	572.563	571.725	545.447	ENSG00000022267	FHL1	four and a half LIM domains 1 [Source:HGNC Symbol
303	ENSG00000249992	171.321	0.824873	0.163042	5.05927	4.2087e-07	2.03226e-05	132.788	115.539	122.306	225.894	208.755	222.647	ENSG00000249992	TMEM158	transmembrane protein 158 [Source:HGNC Symbol
304	ENSG00000142657	9089.83	-0.27883	0.0551644	-5.05453	4.31461e-07	2.07655e-05	9930.05	10152.7	9809.14	8734.94	7981.59	7930.55	ENSG00000142657	PGD	phosphogluconate dehydrogenase [Source:HGNC Symbol
305	ENSG00000106624	1414.54	0.388557	0.0768928	5.05322	4.34412e-07	2.0839e-05	1336.61	1186.9	1150.14	1627.11	1560.96	1625.55	ENSG00000106624	AEBP1	AE binding protein 1 [Source:HGNC Symbol
306	ENSG00000277268	124.778	1.00546	0.199038	5.05161	4.38106e-07	2.09475e-05	77.5407	101.884	69.3849	158.797	169.261	171.8	ENSG00000277268	LHX1-DT	LHX1 divergent transcript [Source:HGNC Symbol
307	ENSG00000065526	2701.27	0.431149	0.0854614	5.04496	4.53618e-07	2.15722e-05	2485.18	2471.48	1943.95	2918.73	3129.44	3258.81	ENSG00000065526	SPEN	spen family transcriptional repressor [Source:HGNC Symbol
308	ENSG00000138834	933.117	0.522605	0.103594	5.04475	4.54121e-07	2.15722e-05	849.07	799.317	647.984	1118.29	992.997	1191.05	ENSG00000138834	MAPK8IP3	mitogen-activated protein kinase 8 interacting protein 3 [Source:HGNC Symbol
309	ENSG00000171223	1521.79	0.35556	0.0704928	5.04392	4.5608e-07	2.15952e-05	1281.36	1350.75	1374.76	1735.58	1637.13	1751.13	ENSG00000171223	JUNB	JunB proto-oncogene, AP-1 transcription factor subunit [Source:HGNC Symbol
310	ENSG00000142227	3205.9	-0.314479	0.0623831	-5.04109	4.62879e-07	2.18464e-05	3546.52	3436.75	3676.22	3032.79	2762.71	2780.39	ENSG00000142227	EMP3	epithelial membrane protein 3 [Source:HGNC Symbol
311	ENSG00000185222	308.614	0.711929	0.141264	5.0397	4.66254e-07	2.19349e-05	219.052	207.97	275.187	399.229	412.808	337.437	ENSG00000185222	TCEAL9	transcription elongation factor A like 9 [Source:HGNC Symbol
312	ENSG00000175224	1297.95	-0.371731	0.0738132	-5.03611	4.75094e-07	2.22792e-05	1478.12	1443.18	1468.84	1183.15	1148.15	1066.24	ENSG00000175224	ATG13	autophagy related 13 [Source:HGNC Symbol
313	ENSG00000184924	229.701	-0.757571	0.1505	-5.03369	4.81116e-07	2.24895e-05	286.9	304.602	272.835	201.292	152.335	160.244	ENSG00000184924	PTRHD1	peptidyl-tRNA hydrolase domain containing 1 [Source:HGNC Symbol
314	ENSG00000100577	225.804	-0.798098	0.158901	-5.02261	5.09734e-07	2.37382e-05	276.239	296.199	285.772	205.765	142.931	147.918	ENSG00000100577	GSTZ1	glutathione S-transferase zeta 1 [Source:HGNC Symbol
315	ENSG00000079999	5577.84	-0.345464	0.0687886	-5.02211	5.11074e-07	2.37382e-05	6497.91	6371.43	5853.03	5395.74	4583.21	4765.72	ENSG00000079999	KEAP1	kelch like ECH associated protein 1 [Source:HGNC Symbol
316	ENSG00000155115	1710.36	-0.431853	0.0861324	-5.01382	5.33589e-07	2.47055e-05	1814.45	1843.37	2239.13	1420.22	1392.64	1552.37	ENSG00000155115	GTF3C6	general transcription factor IIIC subunit 6 [Source:HGNC Symbol
317	ENSG00000170374	18.9675	2.86259	0.571458	5.00928	5.46336e-07	2.52159e-05	3.87703	6.30211	3.52804	33.5486	35.7328	30.8162	ENSG00000170374	SP7	Sp7 transcription factor [Source:HGNC Symbol
318	ENSG00000091136	1466.65	0.349488	0.0697792	5.00849	5.486e-07	2.52408e-05	1328.85	1312.94	1226.58	1638.29	1648.41	1644.81	ENSG00000091136	LAMB1	laminin subunit beta 1 [Source:HGNC Symbol
319	ENSG00000134109	3265.93	0.309777	0.0618966	5.00476	5.59319e-07	2.56533e-05	3026.99	2829.65	2893	3482.35	3815.89	3547.71	ENSG00000134109	EDEM1	ER degradation enhancing alpha-mannosidase like protein 1 [Source:HGNC Symbol
320	ENSG00000152192	1046.25	0.41583	0.0831532	5.00077	5.71031e-07	2.61086e-05	965.381	891.748	830.266	1186.5	1248.77	1154.84	ENSG00000152192	POU4F1	POU class 4 homeobox 1 [Source:HGNC Symbol
321	ENSG00000142408	205.205	0.797	0.159634	4.99266	5.95532e-07	2.7144e-05	163.805	156.502	129.362	247.141	241.667	292.754	ENSG00000142408	CACNG8	calcium voltage-gated channel auxiliary subunit gamma 8 [Source:HGNC Symbol
322	ENSG00000183496	2116.66	-0.346335	0.0693788	-4.99194	5.97764e-07	2.71612e-05	2482.27	2450.47	2173.28	1886.55	1868.45	1838.96	ENSG00000183496	MEX3B	mex-3 RNA binding family member B [Source:HGNC Symbol
323	ENSG00000140391	1629.67	-0.348522	0.0698362	-4.99056	6.0206e-07	2.72716e-05	1931.73	1775.09	1767.55	1471.67	1423.67	1408.3	ENSG00000140391	TSPAN3	tetraspanin 3 [Source:HGNC Symbol
324	ENSG00000145743	408.899	-0.584528	0.117191	-4.98782	6.10647e-07	2.75752e-05	503.045	460.054	510.39	316.475	299.027	364.401	ENSG00000145743	FBXL17	F-box and leucine rich repeat protein 17 [Source:HGNC Symbol
325	ENSG00000039560	550.412	0.557947	0.111921	4.9852	6.18973e-07	2.78652e-05	489.475	424.342	422.189	577.036	726.881	662.548	ENSG00000039560	RAI14	retinoic acid induced 14 [Source:HGNC Symbol
326	ENSG00000179943	939.246	-0.443114	0.0890691	-4.97495	6.52642e-07	2.92908e-05	1139.85	1101.82	1001.96	872.264	760.733	758.849	ENSG00000179943	FIZ1	FLT3 interacting zinc finger 1 [Source:HGNC Symbol
327	ENSG00000180891	278.106	0.671779	0.135059	4.97399	6.55902e-07	2.93471e-05	239.407	202.718	201.099	335.486	326.297	363.631	ENSG00000180891	CUEDC1	CUE domain containing 1 [Source:HGNC Symbol
328	ENSG00000119866	481.791	0.556644	0.112068	4.967	6.79969e-07	3.03312e-05	371.226	360.27	439.829	545.724	615.921	557.773	ENSG00000119866	BCL11A	BAF chromatin remodeling complex subunit BCL11A [Source:HGNC Symbol
329	ENSG00000079308	170.309	0.856419	0.172592	4.96212	6.97291e-07	3.10093e-05	126.004	134.445	102.313	239.313	195.59	224.188	ENSG00000079308	TNS1	tensin 1 [Source:HGNC Symbol
330	ENSG00000035681	1355.55	-0.350333	0.0706919	-4.95577	7.20429e-07	3.19412e-05	1529.49	1529.31	1497.07	1236.83	1185.77	1154.84	ENSG00000035681	NSMAF	neutral sphingomyelinase activation associated factor [Source:HGNC Symbol
331	ENSG00000173898	1366.13	0.471756	0.0952612	4.95224	7.33636e-07	3.24285e-05	1319.16	1152.24	959.628	1632.7	1550.62	1582.41	ENSG00000173898	SPTBN2	spectrin beta, non-erythrocytic 2 [Source:HGNC Symbol
332	ENSG00000166341	348.201	0.651303	0.131558	4.95071	7.39449e-07	3.24891e-05	283.993	296.199	230.499	475.272	403.405	399.84	ENSG00000166341	DCHS1	dachsous cadherin-related 1 [Source:HGNC Symbol
333	ENSG00000101439	1272.88	-0.407366	0.0822812	-4.9509	7.38711e-07	3.24891e-05	1408.33	1413.77	1530	1208.87	1027.79	1048.52	ENSG00000101439	CST3	cystatin C [Source:HGNC Symbol
334	ENSG00000144130	310.363	0.693225	0.140125	4.9472	7.52886e-07	3.29805e-05	242.315	206.919	263.427	385.809	333.82	429.886	ENSG00000144130	NT5DC4	5'-nucleotidase domain containing 4 [Source:HGNC Symbol
335	ENSG00000163840	270.95	-0.655335	0.132512	-4.9455	7.59498e-07	3.31708e-05	319.855	315.105	359.86	213.593	203.113	214.173	ENSG00000163840	DTX3L	deltex E3 ubiquitin ligase 3L [Source:HGNC Symbol
336	ENSG00000189091	7215.53	-0.290275	0.0587219	-4.94321	7.68449e-07	3.34619e-05	7830.64	8080.35	7901.64	6994.89	6235.38	6250.29	ENSG00000189091	SF3B3	splicing factor 3b subunit 3 [Source:HGNC Symbol
337	ENSG00000038219	458.708	0.690362	0.139718	4.94112	7.7675e-07	3.37229e-05	380.918	360.27	312.82	433.895	618.742	645.599	ENSG00000038219	BOD1L1	biorientation of chromosomes in cell division 1 like 1 [Source:HGNC Symbol
338	ENSG00000118246	1012.6	-0.388696	0.0786871	-4.93976	7.82178e-07	3.38581e-05	1170.86	1103.92	1168.96	880.092	907.426	844.364	ENSG00000118246	FASTKD2	FAST kinase domains 2 [Source:HGNC Symbol
339	ENSG00000175806	388.559	-0.556382	0.112753	-4.93452	8.03467e-07	3.46771e-05	481.721	451.651	455.118	294.11	324.416	324.34	ENSG00000175806	MSRA	methionine sulfoxide reductase A [Source:HGNC Symbol
340	ENSG00000141562	2307.91	-0.307563	0.062347	-4.93308	8.09421e-07	3.48313e-05	2530.73	2602.77	2523.73	2148.23	1993.52	2048.51	ENSG00000141562	NARF	nuclear prelamin A recognition factor [Source:HGNC Symbol
341	ENSG00000233968	2547.67	-0.368206	0.0746531	-4.93223	8.12963e-07	3.48811e-05	2599.55	2866.41	3149.37	2168.36	2328.28	2174.08	ENSG00000233968		novel transcript, antisense to C10orf112
342	ENSG00000204592	4585.46	0.291312	0.0590905	4.92993	8.22572e-07	3.50908e-05	4227.9	4150.99	3989.04	5346.53	4925.49	4872.81	ENSG00000204592	HLA-E	major histocompatibility complex, class I, E [Source:HGNC Symbol
343	ENSG00000167996	14144.3	-0.318749	0.0646561	-4.92992	8.22646e-07	3.50908e-05	15756.3	15585.1	15753.9	13797.4	12590.2	11382.7	ENSG00000167996	FTH1	ferritin heavy chain 1 [Source:HGNC Symbol
344	ENSG00000100116	1107.81	-0.471764	0.09571	-4.9291	8.261e-07	3.51357e-05	1281.36	1319.24	1257.16	1090.33	861.349	837.43	ENSG00000100116	GCAT	glycine C-acetyltransferase [Source:HGNC Symbol
345	ENSG00000138363	2397.95	-0.32967	0.0669586	-4.92348	8.50176e-07	3.60548e-05	2565.63	2621.68	2823.61	2209.74	2152.43	2014.61	ENSG00000138363	ATIC	5-aminoimidazole-4-carboxamide ribonucleotide formyltransferase/IMP cyclohydrolase [Source:HGNC Symbol
346	ENSG00000119673	995.567	-0.411852	0.0838708	-4.91056	9.08184e-07	3.84036e-05	1042.92	1216.31	1151.32	871.146	835.02	856.69	ENSG00000119673	ACOT2	acyl-CoA thioesterase 2 [Source:HGNC Symbol
347	ENSG00000188677	1826.59	-0.349603	0.0712591	-4.90608	9.29134e-07	3.91763e-05	2091.66	2116.46	1928.66	1709.86	1562.84	1550.05	ENSG00000188677	PARVB	parvin beta [Source:HGNC Symbol
348	ENSG00000130529	426.78	0.552571	0.112665	4.90454	9.36444e-07	3.9371e-05	357.656	370.774	308.116	526.713	505.902	491.518	ENSG00000130529	TRPM4	transient receptor potential cation channel subfamily M member 4 [Source:HGNC Symbol
349	ENSG00000067646	584.899	-0.477493	0.0973776	-4.90352	9.41329e-07	3.9463e-05	651.341	683.779	709.137	455.143	511.544	498.452	ENSG00000067646	ZFY	zinc finger protein Y-linked [Source:HGNC Symbol
350	ENSG00000228300	1082.15	-0.421799	0.086193	-4.89366	9.89775e-07	4.13754e-05	1220.3	1262.52	1231.29	1006.46	948.801	823.563	ENSG00000228300	FAM174C	family with sequence similarity 174 member C [Source:HGNC Symbol
351	ENSG00000185046	230.843	0.706135	0.144403	4.89002	1.00827e-06	4.20285e-05	195.79	171.207	158.762	279.572	287.743	291.983	ENSG00000185046	ANKS1B	ankyrin repeat and sterile alpha motif domain containing 1B [Source:HGNC Symbol
352	ENSG00000126267	6365.42	-0.350206	0.0716251	-4.88943	1.01129e-06	4.20348e-05	6817.76	7210.66	7370.08	6299.31	5279.06	5215.64	ENSG00000126267	COX6B1	cytochrome c oxidase subunit 6B1 [Source:HGNC Symbol
353	ENSG00000137310	1204.18	-0.386087	0.0791876	-4.87561	1.08475e-06	4.49603e-05	1410.27	1365.46	1313.61	1127.23	1027.79	980.725	ENSG00000137310	TCF19	transcription factor 19 [Source:HGNC Symbol
354	ENSG00000137337	1413	0.357398	0.0733755	4.87081	1.11141e-06	4.58059e-05	1307.53	1222.61	1186.6	1533.17	1577.89	1650.21	ENSG00000137337	MDC1	mediator of DNA damage checkpoint 1 [Source:HGNC Symbol
355	ENSG00000006118	660.954	0.469274	0.0963368	4.87117	1.10937e-06	4.58059e-05	556.354	561.938	543.319	842.07	710.895	751.145	ENSG00000006118	TMEM132A	transmembrane protein 132A [Source:HGNC Symbol
356	ENSG00000133250	428.544	-0.551721	0.113365	-4.86678	1.13432e-06	4.66187e-05	501.106	473.708	552.727	373.508	345.104	325.111	ENSG00000133250	ZNF414	zinc finger protein 414 [Source:HGNC Symbol
357	ENSG00000116990	131.463	0.932925	0.191764	4.86497	1.14472e-06	4.69142e-05	86.264	106.085	78.793	157.678	184.306	175.652	ENSG00000116990	MYCL	MYCL proto-oncogene, bHLH transcription factor [Source:HGNC Symbol
358	ENSG00000104904	15087.2	-0.274023	0.0563827	-4.86005	1.17356e-06	4.79618e-05	16251.6	16887.5	16403.1	14419.2	13841.8	12720.2	ENSG00000104904	OAZ1	ornithine decarboxylase antizyme 1 [Source:HGNC Symbol
359	ENSG00000163154	372.1	-0.56052	0.115389	-4.85765	1.18785e-06	4.81425e-05	472.998	431.694	424.541	314.239	297.147	291.983	ENSG00000163154	TNFAIP8L2	TNF alpha induced protein 8 like 2 [Source:HGNC Symbol
360	ENSG00000131374	1251.02	-0.353121	0.0726938	-4.85766	1.18784e-06	4.81425e-05	1387.01	1429.53	1392.4	1107.1	1133.11	1057	ENSG00000131374	TBC1D5	TBC1 domain family member 5 [Source:HGNC Symbol
361	ENSG00000224374	20.9481	2.57238	0.529471	4.85839	1.18342e-06	4.81425e-05	4.84629	7.35246	5.88007	44.7315	28.2101	34.6682	ENSG00000224374		novel transcript
362	ENSG00000278828	274.066	-0.669222	0.137869	-4.85403	1.20977e-06	4.88953e-05	305.316	325.609	378.677	214.711	222.86	197.224	ENSG00000278828	H3C10	H3 clustered histone 10 [Source:HGNC Symbol
363	ENSG00000135821	18674.6	-0.2348	0.0484135	-4.8499	1.23526e-06	4.97881e-05	19599.4	20392.6	20580.3	17625.3	16836.7	17013.6	ENSG00000135821	GLUL	glutamate-ammonia ligase [Source:HGNC Symbol
364	ENSG00000127603	660.167	0.591877	0.122125	4.8465	1.25657e-06	5.05078e-05	514.676	616.556	449.238	669.854	863.23	847.445	ENSG00000127603	MACF1	microtubule actin crosslinking factor 1 [Source:HGNC Symbol
365	ENSG00000140105	3299.03	-0.291092	0.0601234	-4.84159	1.28807e-06	5.1632e-05	3615.33	3605.86	3667.99	3146.86	2878.37	2879.77	ENSG00000140105	WARS1	tryptophanyl-tRNA synthetase 1 [Source:HGNC Symbol
366	ENSG00000116717	1041.9	0.380969	0.0787822	4.83572	1.32666e-06	5.30339e-05	939.211	913.805	862.019	1171.96	1142.51	1221.86	ENSG00000116717	GADD45A	growth arrest and DNA damage inducible alpha [Source:HGNC Symbol
367	ENSG00000134014	1293.04	-0.366616	0.0758374	-4.83423	1.33661e-06	5.3286e-05	1481.03	1395.92	1490.01	1205.51	1104.9	1080.88	ENSG00000134014	ELP3	elongator acetyltransferase complex subunit 3 [Source:HGNC Symbol
368	ENSG00000115461	84.2779	1.1813	0.24444	4.83269	1.347e-06	5.35541e-05	61.0633	55.6686	37.6325	102.882	121.304	127.117	ENSG00000115461	IGFBP5	insulin like growth factor binding protein 5 [Source:HGNC Symbol
369	ENSG00000043143	1843.95	-0.341124	0.0706143	-4.8308	1.35982e-06	5.39176e-05	2116.86	2142.72	1921.61	1674.08	1554.38	1654.06	ENSG00000043143	JADE2	jade family PHD finger 2 [Source:HGNC Symbol
370	ENSG00000103522	479.219	0.525734	0.108855	4.82967	1.36763e-06	5.40803e-05	356.687	437.996	384.557	554.67	565.143	576.263	ENSG00000103522	IL21R	interleukin 21 receptor [Source:HGNC Symbol
371	ENSG00000105669	4004.64	-0.311015	0.0644583	-4.82506	1.39958e-06	5.51949e-05	4538.07	4572.18	4188.96	3835.72	3432.23	3460.66	ENSG00000105669	COPE	COPI coat complex subunit epsilon [Source:HGNC Symbol
372	ENSG00000104722	114.363	1.02581	0.212701	4.82279	1.41564e-06	5.56779e-05	64.9403	70.3735	91.7291	129.721	173.022	156.392	ENSG00000104722	NEFM	neurofilament medium [Source:HGNC Symbol
373	ENSG00000072682	238.282	0.717862	0.149129	4.81371	1.48155e-06	5.8114e-05	204.513	172.258	162.29	329.895	276.459	284.279	ENSG00000072682	P4HA2	prolyl 4-hydroxylase subunit alpha 2 [Source:HGNC Symbol
374	ENSG00000108947	864.912	0.496505	0.103186	4.81175	1.49614e-06	5.85295e-05	818.054	679.577	651.512	1131.71	961.025	947.598	ENSG00000108947	EFNB3	ephrin B3 [Source:HGNC Symbol
375	ENSG00000112276	49.5389	1.54842	0.322121	4.80696	1.53242e-06	5.97888e-05	26.17	18.9063	30.5764	83.8715	79.9287	57.7804	ENSG00000112276	BVES	blood vessel epicardial substance [Source:HGNC Symbol
376	ENSG00000157510	344.763	0.613821	0.12786	4.80075	1.58076e-06	6.15108e-05	272.362	286.746	258.723	422.713	365.791	462.243	ENSG00000157510	AFAP1L1	actin filament associated protein 1 like 1 [Source:HGNC Symbol
377	ENSG00000178531	2649.09	0.329548	0.0687069	4.79644	1.61514e-06	6.2682e-05	2301.02	2375.89	2363.79	3224.02	2816.31	2813.52	ENSG00000178531	CTXN1	cortexin 1 [Source:HGNC Symbol
378	ENSG00000131711	99.7517	1.05632	0.220453	4.7916	1.65456e-06	6.40419e-05	67.8481	74.5749	51.7446	119.657	142.931	141.754	ENSG00000131711	MAP1B	microtubule associated protein 1B [Source:HGNC Symbol
379	ENSG00000157827	344.286	0.629705	0.131542	4.78709	1.69219e-06	6.53257e-05	301.439	258.386	251.667	374.626	408.107	471.488	ENSG00000157827	FMNL2	formin like 2 [Source:HGNC Symbol
380	ENSG00000078061	1313.58	-0.383664	0.0801684	-4.78573	1.70371e-06	6.55974e-05	1460.67	1551.37	1447.67	1237.94	1042.83	1140.97	ENSG00000078061	ARAF	A-Raf proto-oncogene, serine/threonine kinase [Source:HGNC Symbol
381	ENSG00000145685	376.411	-0.554675	0.116259	-4.77103	1.83287e-06	7.03852e-05	417.75	446.399	480.99	288.518	311.252	313.555	ENSG00000145685	LHFPL2	LHFPL tetraspan subfamily member 2 [Source:HGNC Symbol
382	ENSG00000117280	535.847	0.48703	0.102135	4.76848	1.85619e-06	7.10939e-05	412.904	486.313	439.829	617.295	643.191	615.553	ENSG00000117280	RAB29	RAB29, member RAS oncogene family [Source:HGNC Symbol
383	ENSG00000221866	1173.32	0.470265	0.098644	4.76729	1.86722e-06	7.13296e-05	1083.63	1064.01	800.866	1391.15	1342.8	1357.45	ENSG00000221866	PLXNA4	plexin A4 [Source:HGNC Symbol
384	ENSG00000075618	8044.98	0.271692	0.0570547	4.76196	1.91718e-06	7.30477e-05	7526.29	7334.6	7003.17	9316.45	8617.25	8472.14	ENSG00000075618	FSCN1	fascin actin-bundling protein 1 [Source:HGNC Symbol
385	ENSG00000132437	603.907	0.484053	0.101905	4.75005	2.03362e-06	7.70826e-05	469.121	545.132	495.102	755.962	707.134	650.992	ENSG00000132437	DDC	dopa decarboxylase [Source:HGNC Symbol
386	ENSG00000130159	2347.12	-0.347744	0.073204	-4.75034	2.03073e-06	7.70826e-05	2607.3	2756.12	2517.85	2267.89	2002.92	1930.63	ENSG00000130159	ECSIT	ECSIT signaling integrator [Source:HGNC Symbol
387	ENSG00000123933	387.577	-0.536135	0.112883	-4.74949	2.03926e-06	7.70966e-05	463.305	448.5	463.35	328.776	327.238	294.295	ENSG00000123933	MXD4	MAX dimerization protein 4 [Source:HGNC Symbol
388	ENSG00000136783	978.238	-0.421425	0.0887937	-4.74611	2.07366e-06	7.81952e-05	1044.86	1065.06	1252.46	810.758	860.409	835.889	ENSG00000136783	NIPSNAP3A	nipsnap homolog 3A [Source:HGNC Symbol
389	ENSG00000086475	1427.63	-0.352572	0.0743899	-4.73952	2.14228e-06	8.05749e-05	1645.8	1620.69	1533.52	1320.7	1269.46	1175.64	ENSG00000086475	SEPHS1	selenophosphate synthetase 1 [Source:HGNC Symbol
390	ENSG00000169976	4536.55	-0.331014	0.069865	-4.73791	2.15934e-06	8.08013e-05	4998.46	5071.1	5089.79	4502.22	3785.8	3771.9	ENSG00000169976	SF3B5	splicing factor 3b subunit 5 [Source:HGNC Symbol
391	ENSG00000125810	95.0907	1.09755	0.231629	4.73839	2.15427e-06	8.08013e-05	52.3399	59.87	70.5609	106.237	129.767	151.77	ENSG00000125810	CD93	CD93 molecule [Source:HGNC Symbol
392	ENSG00000124406	593.131	0.474736	0.100237	4.73612	2.1785e-06	8.13103e-05	481.721	526.226	482.166	632.951	740.046	695.676	ENSG00000124406	ATP8A1	ATPase phospholipid transporting 8A1 [Source:HGNC Symbol
393	ENSG00000010292	4122.3	-0.289536	0.061181	-4.73245	2.21824e-06	8.25828e-05	4631.12	4668.81	4300.69	3890.52	3534.73	3707.96	ENSG00000010292	NCAPD2	non-SMC condensin I complex subunit D2 [Source:HGNC Symbol
394	ENSG00000167615	2079.75	0.334463	0.070706	4.73033	2.24152e-06	8.32376e-05	1963.72	1865.42	1688.76	2249.99	2350.84	2359.75	ENSG00000167615	LENG8	leukocyte receptor cluster member 8 [Source:HGNC Symbol
395	ENSG00000102007	866.04	-0.433171	0.0916596	-4.72587	2.29133e-06	8.46576e-05	968.289	922.208	1094.87	780.564	693.029	737.277	ENSG00000102007	PLP2	proteolipid protein 2 [Source:HGNC Symbol
396	ENSG00000176658	390.298	0.540916	0.114456	4.72596	2.29029e-06	8.46576e-05	306.286	335.062	312.82	440.605	495.558	451.457	ENSG00000176658	MYO1D	myosin ID [Source:HGNC Symbol
397	ENSG00000103528	39.6144	1.69386	0.358657	4.72277	2.32651e-06	8.57409e-05	16.4774	19.9567	19.9922	57.0326	47.9572	76.2701	ENSG00000103528	SYT17	synaptotagmin 17 [Source:HGNC Symbol
398	ENSG00000196526	95.5772	1.03757	0.219764	4.72132	2.34317e-06	8.61381e-05	54.2785	72.4742	61.1528	127.485	136.349	121.724	ENSG00000196526	AFAP1	actin filament associated protein 1 [Source:HGNC Symbol
399	ENSG00000143226	1945.27	0.315193	0.0668026	4.71828	2.37847e-06	8.72166e-05	1669.06	1764.59	1766.37	2204.14	2213.55	2053.9	ENSG00000143226	FCGR2A	Fc fragment of IgG receptor IIa [Source:HGNC Symbol
400	ENSG00000172986	60.6692	1.3423	0.284569	4.71695	2.39401e-06	8.75669e-05	31.0163	37.8126	34.1044	81.635	106.258	73.1885	ENSG00000172986	GXYLT2	glucoside xylosyltransferase 2 [Source:HGNC Symbol
401	ENSG00000145284	470.504	0.485282	0.102902	4.71596	2.40577e-06	8.77777e-05	392.55	393.882	389.261	572.563	533.171	541.595	ENSG00000145284	SCD5	stearoyl-CoA desaturase 5 [Source:HGNC Symbol
402	ENSG00000196739	106.7	0.963784	0.204535	4.71207	2.45208e-06	8.89434e-05	74.6329	69.3232	72.9129	137.549	153.275	132.51	ENSG00000196739	COL27A1	collagen type XXVII alpha 1 chain [Source:HGNC Symbol
403	ENSG00000135387	7262.84	-0.2295	0.0487021	-4.71232	2.44911e-06	8.89434e-05	7740.5	7894.44	7882.83	6738.8	6655.71	6664.77	ENSG00000135387	CAPRIN1	cell cycle associated protein 1 [Source:HGNC Symbol
404	ENSG00000166825	1013.8	0.414337	0.0879462	4.71125	2.46204e-06	8.89434e-05	896.564	927.46	782.05	1202.16	1080.45	1194.13	ENSG00000166825	ANPEP	alanyl aminopeptidase, membrane [Source:HGNC Symbol
405	ENSG00000093010	2711.26	-0.331418	0.0703416	-4.71155	2.4584e-06	8.89434e-05	3018.27	3044.97	2996.49	2657.05	2259.63	2291.18	ENSG00000093010	COMT	catechol-O-methyltransferase [Source:HGNC Symbol
406	ENSG00000109265	190.938	0.72929	0.154856	4.70947	2.4836e-06	8.95015e-05	144.419	154.402	131.714	239.313	245.428	230.351	ENSG00000109265	CRACD	capping protein inhibiting regulator of actin dynamics [Source:HGNC Symbol
407	ENSG00000126247	9726.58	-0.312977	0.0665824	-4.7006	2.59402e-06	9.32509e-05	10714.2	10880.6	10732.3	9698.9	8190.34	8143.18	ENSG00000126247	CAPNS1	calpain small subunit 1 [Source:HGNC Symbol
408	ENSG00000173918	27.8076	2.02872	0.4318	4.69828	2.62355e-06	9.40814e-05	11.6311	11.5539	9.40812	53.6778	45.1362	35.4386	ENSG00000173918	C1QTNF1	C1q and TNF related 1 [Source:HGNC Symbol
409	ENSG00000196781	295.513	0.592157	0.126084	4.69653	2.64613e-06	9.4659e-05	245.222	241.581	219.915	350.024	357.328	359.009	ENSG00000196781	TLE1	TLE family member 1, transcriptional corepressor [Source:HGNC Symbol
410	ENSG00000162522	1089.13	0.364615	0.0778837	4.68154	2.84731e-06	0.000101607	949.873	967.373	938.46	1287.15	1158.5	1233.42	ENSG00000162522	KIAA1522	KIAA1522 [Source:HGNC Symbol
411	ENSG00000124160	1111.94	-0.362376	0.0776275	-4.66814	3.03931e-06	0.000108195	1290.08	1231.01	1230.11	1021	918.71	980.725	ENSG00000124160	NCOA5	nuclear receptor coactivator 5 [Source:HGNC Symbol
412	ENSG00000172819	136.819	0.856765	0.183593	4.66665	3.06156e-06	0.000108723	98.8643	98.733	94.0812	193.464	157.036	178.734	ENSG00000172819	RARG	retinoic acid receptor gamma [Source:HGNC Symbol
413	ENSG00000159267	886.31	-0.385177	0.0825545	-4.66573	3.0752e-06	0.000108943	1009.97	1013.59	986.676	814.113	731.583	761.93	ENSG00000159267	HLCS	holocarboxylase synthetase [Source:HGNC Symbol
414	ENSG00000127585	197.512	0.799516	0.171577	4.65981	3.16505e-06	0.000111855	134.727	175.409	121.13	280.69	252.01	221.106	ENSG00000127585	FBXL16	F-box and leucine rich repeat protein 16 [Source:HGNC Symbol
415	ENSG00000159063	1577.32	-0.3505	0.0752278	-4.65918	3.17465e-06	0.000111924	1662.28	1758.29	1886.33	1307.28	1453.76	1395.97	ENSG00000159063	ALG8	ALG8 alpha-1,3-glucosyltransferase [Source:HGNC Symbol
416	ENSG00000164659	336.827	0.556864	0.119564	4.65744	3.20169e-06	0.000112606	262.669	278.343	277.539	398.11	383.658	420.641	ENSG00000164659	ELAPOR2	endosome-lysosome associated apoptosis and autophagy regulator family member 2 [Source:HGNC Symbol
417	ENSG00000105339	323.198	0.564527	0.121253	4.65577	3.2277e-06	0.000113248	259.761	267.84	255.195	370.153	381.777	404.463	ENSG00000105339	DENND3	DENN domain containing 3 [Source:HGNC Symbol
418	ENSG00000131018	1807.23	0.360036	0.0773717	4.65333	3.26616e-06	0.000114323	1676.82	1569.22	1504.12	1846.29	2074.38	2172.54	ENSG00000131018	SYNE1	spectrin repeat containing nuclear envelope protein 1 [Source:HGNC Symbol
419	ENSG00000188157	2590.12	0.392288	0.0843479	4.65083	3.30603e-06	0.000115443	2456.1	2354.89	1905.14	3115.55	2862.39	2846.65	ENSG00000188157	AGRN	agrin [Source:HGNC Symbol
420	ENSG00000113758	7122.1	0.2647	0.057012	4.64288	3.43585e-06	0.00011969	6643.3	6661.33	6103.52	8063.97	7513.3	7747.19	ENSG00000113758	DBN1	drebrin 1 [Source:HGNC Symbol
421	ENSG00000197077	284.557	0.605074	0.130343	4.64218	3.44748e-06	0.00011981	240.376	220.574	216.387	319.83	357.328	352.845	ENSG00000197077	KIAA1671	KIAA1671 [Source:HGNC Symbol
422	ENSG00000137285	155.747	0.828515	0.178558	4.64004	3.48342e-06	0.000120772	116.311	113.438	105.841	221.421	208.755	168.719	ENSG00000137285	TUBB2B	tubulin beta 2B class IIb [Source:HGNC Symbol
423	ENSG00000166598	7657.53	0.275701	0.0594258	4.63942	3.49381e-06	0.000120846	6745.07	6864.04	7179.57	7785.52	8768.65	8602.34	ENSG00000166598	HSP90B1	heat shock protein 90 beta family member 1 [Source:HGNC Symbol
424	ENSG00000073792	1390.67	0.332573	0.071705	4.63807	3.51681e-06	0.000121286	1273.61	1235.21	1184.25	1495.15	1595.75	1560.07	ENSG00000073792	IGF2BP2	insulin like growth factor 2 mRNA binding protein 2 [Source:HGNC Symbol
425	ENSG00000198682	99.0441	1.0177	0.21944	4.6377	3.52311e-06	0.000121286	67.8481	71.4239	56.4487	153.205	121.304	124.035	ENSG00000198682	PAPSS2	3'-phosphoadenosine 5'-phosphosulfate synthase 2 [Source:HGNC Symbol
426	ENSG00000198771	551.964	-0.468561	0.101072	-4.63594	3.55326e-06	0.000122037	629.049	673.275	618.584	474.154	489.916	426.804	ENSG00000198771	RCSD1	RCSD domain containing 1 [Source:HGNC Symbol
427	ENSG00000169896	758.444	0.459484	0.0991444	4.63449	3.57813e-06	0.000122603	696.897	664.872	551.551	929.297	844.423	863.624	ENSG00000169896	ITGAM	integrin subunit alpha M [Source:HGNC Symbol
428	ENSG00000147403	37658.2	-0.282315	0.060938	-4.63283	3.60699e-06	0.000123303	39895.6	41151.7	42942.2	37128.3	32560.1	32271.5	ENSG00000147403	RPL10	ribosomal protein L10 [Source:HGNC Symbol
429	ENSG00000108405	952.244	-0.416409	0.0899476	-4.62947	3.66605e-06	0.00012503	1109.8	1177.44	976.092	864.436	806.81	778.879	ENSG00000108405	P2RX1	purinergic receptor P2X 1 [Source:HGNC Symbol
430	ENSG00000176476	620.817	-0.423703	0.0915557	-4.62782	3.6954e-06	0.000125738	710.466	718.44	704.433	532.305	545.396	513.86	ENSG00000176476	SGF29	SAGA complex associated factor 29 [Source:HGNC Symbol
431	ENSG00000185519	104.815	1.00182	0.21681	4.62072	3.82415e-06	0.000129739	79.4792	59.87	69.3849	163.27	129.767	127.117	ENSG00000185519	FAM131C	family with sequence similarity 131 member C [Source:HGNC Symbol
432	ENSG00000148730	3579.88	-0.252292	0.0546043	-4.62036	3.83072e-06	0.000129739	3881.88	3961.92	3832.63	3240.8	3285.54	3276.53	ENSG00000148730	EIF4EBP2	eukaryotic translation initiation factor 4E binding protein 2 [Source:HGNC Symbol
433	ENSG00000100321	298.076	0.603081	0.130544	4.61977	3.84171e-06	0.000129811	257.823	234.228	216.387	379.099	365.791	335.126	ENSG00000100321	SYNGR1	synaptogyrin 1 [Source:HGNC Symbol
434	ENSG00000188549	217.821	0.722041	0.156515	4.61325	3.9643e-06	0.000133644	195.79	147.049	149.354	269.507	288.684	256.545	ENSG00000188549	CCDC9B	coiled-coil domain containing 9B [Source:HGNC Symbol
435	ENSG00000114480	428.043	-0.536239	0.116342	-4.60915	4.0431e-06	0.000135676	499.168	452.701	569.191	336.604	363.911	346.682	ENSG00000114480	GBE1	1,4-alpha-glucan branching enzyme 1 [Source:HGNC Symbol
436	ENSG00000089597	15645.1	-0.269721	0.0585136	-4.60955	4.0354e-06	0.000135676	17105.5	17374.9	16825.2	15367.5	13344.3	13853.4	ENSG00000089597	GANAB	glucosidase II alpha subunit [Source:HGNC Symbol
437	ENSG00000196924	19784.6	0.365781	0.0793735	4.60835	4.0587e-06	0.000135888	18989.7	18199.4	14676.7	23292.8	20784.3	22764.7	ENSG00000196924	FLNA	filamin A [Source:HGNC Symbol
438	ENSG00000164054	3296.37	-0.330936	0.0718482	-4.60605	4.10396e-06	0.000137089	3641.5	3771.81	3600.96	3255.33	2691.25	2817.37	ENSG00000164054	SHISA5	shisa family member 5 [Source:HGNC Symbol
439	ENSG00000107099	2746.08	-0.29088	0.0632079	-4.60196	4.18529e-06	0.000139171	3152.03	3079.63	2831.84	2513.91	2434.53	2464.52	ENSG00000107099	DOCK8	dedicator of cytokinesis 8 [Source:HGNC Symbol
440	ENSG00000162302	1442.94	-0.366032	0.0795302	-4.60243	4.17587e-06	0.000139171	1733.03	1622.79	1515.88	1359.84	1185.77	1240.35	ENSG00000162302	RPS6KA4	ribosomal protein S6 kinase A4 [Source:HGNC Symbol
441	ENSG00000138162	406.347	0.54797	0.119106	4.60068	4.21119e-06	0.000139714	358.626	330.861	301.06	449.551	466.407	531.579	ENSG00000138162	TACC2	transforming acidic coiled-coil containing protein 2 [Source:HGNC Symbol
442	ENSG00000239264	910.343	0.449934	0.0978518	4.59812	4.26327e-06	0.000140804	797.699	857.086	652.688	1037.77	1017.45	1099.37	ENSG00000239264	TXNDC5	thioredoxin domain containing 5 [Source:HGNC Symbol
443	ENSG00000166340	889.879	-0.371972	0.0808933	-4.5983	4.25948e-06	0.000140804	1040.01	992.582	979.62	757.08	779.54	790.435	ENSG00000166340	TPP1	tripeptidyl peptidase 1 [Source:HGNC Symbol
444	ENSG00000111669	14510.7	-0.280431	0.0610303	-4.59495	4.3286e-06	0.000142639	15540.1	16056.7	16149	14319.7	12266.7	12731.7	ENSG00000111669	TPI1	triosephosphate isomerase 1 [Source:HGNC Symbol
445	ENSG00000088538	154.672	0.777	0.169133	4.59403	4.34771e-06	0.000142947	121.157	112.388	108.193	195.7	191.829	198.764	ENSG00000088538	DOCK3	dedicator of cytokinesis 3 [Source:HGNC Symbol
446	ENSG00000135390	5363.67	-0.320971	0.0699043	-4.59158	4.39912e-06	0.000144313	5808.76	5987	6072.94	5328.64	4609.54	4375.13	ENSG00000135390	ATP5MC2	ATP synthase membrane subunit c locus 2 [Source:HGNC Symbol
447	ENSG00000146830	638.794	0.532463	0.116092	4.58658	4.50569e-06	0.000147478	615.479	433.795	517.446	704.521	762.614	798.91	ENSG00000146830	GIGYF1	GRB10 interacting GYF protein 1 [Source:HGNC Symbol
448	ENSG00000100678	246.071	0.662598	0.144538	4.58426	4.55598e-06	0.000148791	212.268	175.409	183.458	315.357	271.758	318.177	ENSG00000100678	SLC8A3	solute carrier family 8 member A3 [Source:HGNC Symbol
449	ENSG00000188229	10218.9	-0.331245	0.0723008	-4.58149	4.61681e-06	0.000150442	11853.1	11575.9	10725.3	10206.6	8589.04	8363.51	ENSG00000188229	TUBB4B	tubulin beta 4B class IVb [Source:HGNC Symbol
450	ENSG00000116649	8599.52	-0.336474	0.0735498	-4.57478	4.76719e-06	0.000154654	9737.17	9763.01	9286.99	8671.2	7202.05	6936.72	ENSG00000116649	SRM	spermidine synthase [Source:HGNC Symbol
451	ENSG00000135454	296.553	0.596765	0.130436	4.57517	4.75836e-06	0.000154654	260.73	221.624	224.619	380.218	346.985	345.141	ENSG00000135454	B4GALNT1	beta-1,4-N-acetyl-galactosaminyltransferase 1 [Source:HGNC Symbol
452	ENSG00000162650	584.992	-0.431369	0.0946044	-4.55972	5.12225e-06	0.000165805	676.542	687.98	651.512	476.39	510.603	506.926	ENSG00000162650	ATXN7L2	ataxin 7 like 2 [Source:HGNC Symbol
453	ENSG00000099139	141.968	0.841488	0.184568	4.55922	5.13429e-06	0.000165827	100.803	94.5316	109.369	210.238	167.38	169.489	ENSG00000099139	PCSK5	proprotein convertase subtilisin/kexin type 5 [Source:HGNC Symbol
454	ENSG00000113558	2723.24	-0.306971	0.0673388	-4.55861	5.14938e-06	0.000165948	2796.31	2990.35	3251.68	2396.49	2460.86	2443.72	ENSG00000113558	SKP1	S-phase kinase associated protein 1 [Source:HGNC Symbol
455	ENSG00000118564	776.866	-0.397439	0.0871984	-4.55787	5.16756e-06	0.000166168	918.857	840.281	889.067	704.521	649.773	658.696	ENSG00000118564	FBXL5	F-box and leucine rich repeat protein 5 [Source:HGNC Symbol
456	ENSG00000183726	2337.24	-0.294898	0.0647172	-4.55672	5.19579e-06	0.00016671	2425.08	2642.68	2658.97	2140.4	2046.17	2110.14	ENSG00000183726	TMEM50A	transmembrane protein 50A [Source:HGNC Symbol
457	ENSG00000185090	659.587	-0.451933	0.0992569	-4.55316	5.28457e-06	0.000169187	792.853	788.814	702.081	571.445	596.174	506.156	ENSG00000185090	MANEAL	mannosidase endo-alpha like [Source:HGNC Symbol
458	ENSG00000162736	1363.94	-0.33843	0.0743369	-4.55265	5.29753e-06	0.000169232	1487.81	1570.27	1510	1279.32	1135.93	1200.29	ENSG00000162736	NCSTN	nicastrin [Source:HGNC Symbol
459	ENSG00000185760	1267.3	-0.328035	0.0722459	-4.54053	5.61119e-06	0.000178861	1428.69	1393.82	1411.22	1100.39	1100.2	1169.47	ENSG00000185760	KCNQ5	potassium voltage-gated channel subfamily Q member 5 [Source:HGNC Symbol
460	ENSG00000140538	433.532	0.51352	0.113114	4.53986	5.62921e-06	0.000179046	346.025	385.479	338.692	535.66	528.47	466.865	ENSG00000140538	NTRK3	neurotrophic receptor tyrosine kinase 3 [Source:HGNC Symbol
461	ENSG00000185875	871.675	-0.387173	0.085424	-4.53236	5.83276e-06	0.000184394	943.088	951.618	1070.17	753.726	762.614	748.833	ENSG00000185875	THNSL1	threonine synthase like 1 [Source:HGNC Symbol
462	ENSG00000165678	4084.16	-0.276929	0.0611049	-4.53202	5.8422e-06	0.000184394	4351	4387.32	4687.59	3814.48	3481.13	3783.46	ENSG00000165678	GHITM	growth hormone inducible transmembrane protein [Source:HGNC Symbol
463	ENSG00000179855	387.385	0.506828	0.111838	4.53182	5.84779e-06	0.000184394	312.101	337.163	310.468	461.853	455.123	447.605	ENSG00000179855	GIPC3	GIPC PDZ domain containing family member 3 [Source:HGNC Symbol
464	ENSG00000131409	1020.43	0.401601	0.0885961	4.53294	5.8169e-06	0.000184394	923.703	925.359	785.578	1241.3	1143.45	1103.22	ENSG00000131409	LRRC4B	leucine rich repeat containing 4B [Source:HGNC Symbol
465	ENSG00000030066	2112.29	-0.293717	0.0648286	-4.53067	5.87981e-06	0.000185005	2373.71	2288.72	2314.4	2001.73	1847.76	1847.43	ENSG00000030066	NUP160	nucleoporin 160 [Source:HGNC Symbol
466	ENSG00000143126	1451.41	0.427061	0.0943295	4.52734	5.97319e-06	0.000187315	1406.39	1276.18	1029.01	1695.32	1613.62	1687.96	ENSG00000143126	CELSR2	cadherin EGF LAG seven-pass G-type receptor 2 [Source:HGNC Symbol
467	ENSG00000071655	1512.45	-0.313266	0.0691974	-4.52714	5.97882e-06	0.000187315	1729.16	1683.71	1613.49	1383.32	1318.35	1346.67	ENSG00000071655	MBD3	methyl-CpG binding domain protein 3 [Source:HGNC Symbol
468	ENSG00000185269	369.375	0.583105	0.128981	4.52086	6.15875e-06	0.00019254	301.439	319.307	264.603	507.702	398.703	424.493	ENSG00000185269	NOTUM	notum, palmitoleoyl-protein carboxylesterase [Source:HGNC Symbol
469	ENSG00000120616	394.203	-0.528983	0.117283	-4.51033	6.47279e-06	0.000201926	454.582	480.01	464.526	296.346	308.431	361.32	ENSG00000120616	EPC1	enhancer of polycomb homolog 1 [Source:HGNC Symbol
470	ENSG00000167460	16389.6	0.25716	0.057039	4.50849	6.5291e-06	0.000203249	14505.9	14748	15549.3	16646.8	18626.2	18261.7	ENSG00000167460	TPM4	tropomyosin 4 [Source:HGNC Symbol
471	ENSG00000163629	685.47	0.428123	0.0949823	4.5074	6.56277e-06	0.000203864	599.002	624.959	529.207	768.263	770.137	821.252	ENSG00000163629	PTPN13	protein tyrosine phosphatase non-receptor type 13 [Source:HGNC Symbol
472	ENSG00000197635	70.7524	1.15332	0.255966	4.50573	6.61445e-06	0.000205034	46.5244	43.0644	42.3365	81.635	101.556	109.397	ENSG00000197635	DPP4	dipeptidyl peptidase 4 [Source:HGNC Symbol
473	ENSG00000244682	87.8398	1.11538	0.247609	4.50461	6.64935e-06	0.000205434	51.3707	69.3232	45.8646	95.0544	142.931	122.494	ENSG00000244682	FCGR2C	Fc fragment of IgG receptor IIc (gene/pseudogene) [Source:HGNC Symbol
474	ENSG00000103091	1317.33	0.324881	0.0721249	4.50442	6.65545e-06	0.000205434	1226.11	1157.49	1124.27	1458.25	1464.11	1473.78	ENSG00000103091	WDR59	WD repeat domain 59 [Source:HGNC Symbol
475	ENSG00000103381	3628.55	-0.250265	0.0555728	-4.50337	6.68837e-06	0.000206016	3943.91	3966.13	3914.95	3391.76	3341.96	3212.59	ENSG00000103381	CPPED1	calcineurin like phosphoesterase domain containing 1 [Source:HGNC Symbol
476	ENSG00000118058	1359.03	0.384879	0.0855552	4.49861	6.84007e-06	0.000210246	1277.48	1204.75	1053.71	1419.11	1613.62	1585.49	ENSG00000118058	KMT2A	lysine methyltransferase 2A [Source:HGNC Symbol
477	ENSG00000142627	217.824	0.656727	0.146	4.49813	6.85553e-06	0.000210279	165.743	178.56	163.466	249.378	267.056	282.739	ENSG00000142627	EPHA2	EPH receptor A2 [Source:HGNC Symbol
478	ENSG00000162512	307.036	0.679421	0.151101	4.49646	6.90939e-06	0.000211046	258.792	262.588	185.81	395.874	321.595	417.559	ENSG00000162512	SDC3	syndecan 3 [Source:HGNC Symbol
479	ENSG00000176087	5008.62	-0.302065	0.0671729	-4.49682	6.89761e-06	0.000211046	5669.19	5613.08	5305	4937.24	4337.78	4189.46	ENSG00000176087	SLC35A4	solute carrier family 35 member A4 [Source:HGNC Symbol
480	ENSG00000244405	990.549	0.354568	0.0789038	4.49368	7.00031e-06	0.000212493	870.394	898.05	838.498	1151.84	1085.15	1099.37	ENSG00000244405	ETV5	ETS variant transcription factor 5 [Source:HGNC Symbol
481	ENSG00000102024	933.91	0.363736	0.0809422	4.49377	6.99739e-06	0.000212493	794.792	865.489	790.282	1036.65	1056.94	1059.31	ENSG00000102024	PLS3	plastin 3 [Source:HGNC Symbol
482	ENSG00000100897	1299.42	-0.34544	0.0768696	-4.49384	6.99507e-06	0.000212493	1389.92	1481	1490.01	1231.23	1101.14	1103.22	ENSG00000100897	DCAF11	DDB1 and CUL4 associated factor 11 [Source:HGNC Symbol
483	ENSG00000100336	1301.76	-0.354229	0.0788844	-4.49048	7.10613e-06	0.000215258	1401.55	1450.53	1530	1218.93	1053.18	1156.38	ENSG00000100336	APOL4	apolipoprotein L4 [Source:HGNC Symbol
484	ENSG00000120875	168.089	0.786845	0.175629	4.48016	7.45881e-06	0.000225475	116.311	110.287	144.65	184.517	233.204	219.565	ENSG00000120875	DUSP4	dual specificity phosphatase 4 [Source:HGNC Symbol
485	ENSG00000171368	57.9483	1.44719	0.323427	4.47454	7.65747e-06	0.000231003	50.4014	22.0574	19.9922	88.3447	83.6901	83.2037	ENSG00000171368	TPPP	tubulin polymerization promoting protein [Source:HGNC Symbol
486	ENSG00000138867	1448.64	-0.347798	0.0777376	-4.474	7.67685e-06	0.000231111	1680.69	1632.25	1549.99	1387.79	1251.59	1189.51	ENSG00000138867	GUCD1	guanylyl cyclase domain containing 1 [Source:HGNC Symbol
487	ENSG00000075151	1931.56	0.35701	0.0798367	4.47175	7.75821e-06	0.000233081	1787.31	1672.16	1624.08	1935.76	2204.15	2365.91	ENSG00000075151	EIF4G3	eukaryotic translation initiation factor 4 gamma 3 [Source:HGNC Symbol
488	ENSG00000178053	199.617	0.701891	0.157045	4.46936	7.84525e-06	0.000234816	152.174	156.502	148.178	219.184	243.547	278.116	ENSG00000178053	MLF1	myeloid leukemia factor 1 [Source:HGNC Symbol
489	ENSG00000167614	1007.42	0.382168	0.0855098	4.46929	7.84807e-06	0.000234816	900.441	850.784	870.251	1234.59	1145.33	1043.13	ENSG00000167614	TTYH1	tweety family member 1 [Source:HGNC Symbol
490	ENSG00000221978	823.453	0.38746	0.0867516	4.46631	7.95798e-06	0.000237619	751.175	685.879	704.433	886.802	930.934	981.496	ENSG00000221978	CCNL2	cyclin L2 [Source:HGNC Symbol
491	ENSG00000183873	441.952	0.474994	0.106392	4.46456	8.02337e-06	0.000239083	374.134	378.126	357.508	507.702	496.498	537.743	ENSG00000183873	SCN5A	sodium voltage-gated channel alpha subunit 5 [Source:HGNC Symbol
492	ENSG00000172531	8146	-0.281329	0.0630901	-4.45917	8.22781e-06	0.000244677	8821.22	8948.99	9038.85	8084.1	6902.08	7080.79	ENSG00000172531	PPP1CA	protein phosphatase 1 catalytic subunit alpha [Source:HGNC Symbol
493	ENSG00000137198	4222.01	0.285254	0.0639825	4.45832	8.26062e-06	0.000245154	3844.08	3894.7	3675.05	5023.35	4411.12	4483.76	ENSG00000137198	GMPR	guanosine monophosphate reductase [Source:HGNC Symbol
494	ENSG00000119574	1128.2	-0.36227	0.0812772	-4.45721	8.30333e-06	0.000245923	1327.88	1244.67	1231.29	1046.72	1008.04	910.618	ENSG00000119574	ZBTB45	zinc finger and BTB domain containing 45 [Source:HGNC Symbol
495	ENSG00000172725	2959.44	-0.353085	0.0792278	-4.45658	8.32764e-06	0.000246145	3340.06	3442	3172.89	2957.87	2346.14	2497.65	ENSG00000172725	CORO1B	coronin 1B [Source:HGNC Symbol
496	ENSG00000105676	4213.03	-0.315785	0.0709039	-4.45371	8.44001e-06	0.000248963	4608.82	4825.31	4578.23	4195.81	3483.01	3587	ENSG00000105676	ARMC6	armadillo repeat containing 6 [Source:HGNC Symbol
497	ENSG00000253719	2241.74	-0.269143	0.0604534	-4.45207	8.50445e-06	0.000250359	2461.92	2490.38	2397.89	2033.05	2034.89	2032.33	ENSG00000253719	ATXN7L3B	ataxin 7 like 3B [Source:HGNC Symbol
498	ENSG00000169992	1002.99	0.376864	0.0847976	4.44428	8.81862e-06	0.000259087	954.719	838.18	823.21	1175.32	1091.73	1134.81	ENSG00000169992	NLGN2	neuroligin 2 [Source:HGNC Symbol
499	ENSG00000066056	1350.85	0.345773	0.0778337	4.44246	8.89348e-06	0.000260762	1264.88	1191.1	1110.16	1602.51	1451.88	1484.57	ENSG00000066056	TIE1	tyrosine kinase with immunoglobulin like and EGF like domains 1 [Source:HGNC Symbol
500	ENSG00000103152	824.806	-0.384415	0.0865714	-4.44044	8.97761e-06	0.000262703	977.012	926.41	896.123	748.134	727.821	673.334	ENSG00000103152	MPG	N-methylpurine DNA glycosylase [Source:HGNC Symbol
501	ENSG00000141994	1890.65	-0.323613	0.0729066	-4.43873	9.04916e-06	0.000264046	2196.34	2109.1	1995.7	1817.22	1619.26	1606.29	ENSG00000141994	DUS3L	dihydrouridine synthase 3 like [Source:HGNC Symbol
502	ENSG00000245848	2718.36	-0.283848	0.0639516	-4.43848	9.05961e-06	0.000264046	3075.46	3031.31	2844.78	2479.24	2547.37	2332.02	ENSG00000245848	CEBPA	CCAAT enhancer binding protein alpha [Source:HGNC Symbol
503	ENSG00000118513	3533.43	0.272297	0.0613955	4.43513	9.20188e-06	0.00026766	3217.94	3116.39	3271.67	3621.01	4006.78	3966.81	ENSG00000118513	MYB	MYB proto-oncogene, transcription factor [Source:HGNC Symbol
504	ENSG00000074416	95.1816	1.07915	0.243533	4.43122	9.37022e-06	0.000272015	64.9403	42.014	76.441	144.259	136.349	107.086	ENSG00000074416	MGLL	monoglyceride lipase [Source:HGNC Symbol
505	ENSG00000108826	733.003	-0.391325	0.0883583	-4.42884	9.4741e-06	0.000274486	788.007	845.533	862.019	655.316	613.1	634.043	ENSG00000108826	MRPL27	mitochondrial ribosomal protein L27 [Source:HGNC Symbol
506	ENSG00000204070	431.582	-0.47556	0.107404	-4.42779	9.52056e-06	0.000275287	519.522	480.01	505.686	373.508	364.851	345.912	ENSG00000204070	SYS1	SYS1 golgi trafficking protein [Source:HGNC Symbol
507	ENSG00000170291	1902.24	-0.296521	0.0669858	-4.42663	9.57162e-06	0.000276218	2081.97	2104.9	2101.54	1816.1	1658.76	1650.21	ENSG00000170291	ELP5	elongator acetyltransferase complex subunit 5 [Source:HGNC Symbol
508	ENSG00000078549	107.934	0.893992	0.202002	4.42567	9.61451e-06	0.000276909	71.7251	82.9777	71.7369	144.259	138.23	138.673	ENSG00000078549	ADCYAP1R1	ADCYAP receptor type I [Source:HGNC Symbol
509	ENSG00000159307	57.3399	1.30072	0.293936	4.4252	9.6355e-06	0.000276969	41.6781	33.6112	23.5203	86.1081	70.5253	88.5966	ENSG00000159307	SCUBE1	signal peptide, CUB domain and EGF like domain containing 1 [Source:HGNC Symbol
510	ENSG00000135862	2610.1	0.294479	0.0665539	4.42466	9.65926e-06	0.000277107	2448.35	2412.66	2170.92	2918.73	2769.29	2940.64	ENSG00000135862	LAMC1	laminin subunit gamma 1 [Source:HGNC Symbol
511	ENSG00000090621	5144.54	-0.245365	0.055471	-4.42331	9.72019e-06	0.000277361	5337.7	5669.8	5735.42	4741.54	4800.42	4582.37	ENSG00000090621	PABPC4	poly(A) binding protein cytoplasmic 4 [Source:HGNC Symbol
512	ENSG00000001036	984.406	-0.406028	0.0917951	-4.4232	9.72498e-06	0.000277361	1073.94	1064.01	1226.58	938.243	803.989	799.68	ENSG00000001036	FUCA2	alpha-L-fucosidase 2 [Source:HGNC Symbol
513	ENSG00000130638	2191.68	-0.287676	0.0650305	-4.42371	9.70224e-06	0.000277361	2310.71	2453.62	2462.57	2064.36	1947.44	1911.37	ENSG00000130638	ATXN10	ataxin 10 [Source:HGNC Symbol
514	ENSG00000118412	423.903	0.49616	0.112223	4.4212	9.81542e-06	0.000279396	349.902	356.069	350.452	446.197	520.007	520.794	ENSG00000118412	CASP8AP2	caspase 8 associated protein 2 [Source:HGNC Symbol
515	ENSG00000144567	1214.9	-0.355125	0.080336	-4.4205	9.84734e-06	0.00027976	1388.95	1419.02	1280.68	1141.77	995.818	1063.16	ENSG00000144567	RETREG2	reticulophagy regulator family member 2 [Source:HGNC Symbol
516	ENSG00000139641	7175.6	-0.254431	0.0575716	-4.41938	9.89822e-06	0.000280118	7974.09	7861.88	7579.41	6982.58	6280.52	6375.1	ENSG00000139641	ESYT1	extended synaptotagmin 1 [Source:HGNC Symbol
517	ENSG00000100345	14381.4	0.348206	0.0787861	4.41964	9.88658e-06	0.000280118	14291.7	12910.9	10757	16050.8	15685.8	16592.2	ENSG00000100345	MYH9	myosin heavy chain 9 [Source:HGNC Symbol
518	ENSG00000240583	87.2004	1.03588	0.234454	4.41825	9.95055e-06	0.000280677	68.8173	50.4169	51.7446	128.603	103.437	120.183	ENSG00000240583	AQP1	aquaporin 1 (Colton blood group) [Source:HGNC Symbol
519	ENSG00000189067	971.243	0.365214	0.0826631	4.41811	9.95694e-06	0.000280677	825.808	852.885	866.723	1174.2	1070.1	1037.74	ENSG00000189067	LITAF	lipopolysaccharide induced TNF factor [Source:HGNC Symbol
520	ENSG00000186868	158.104	0.829148	0.187688	4.4177	9.97554e-06	0.000280677	107.588	140.747	92.9052	215.829	175.843	215.713	ENSG00000186868	MAPT	microtubule associated protein tau [Source:HGNC Symbol
521	ENSG00000149182	1677.94	-0.305973	0.0693028	-4.41502	1.01002e-05	0.00028364	1846.44	1886.43	1831.05	1584.61	1419.91	1499.21	ENSG00000149182	ARFGAP2	ADP ribosylation factor GTPase activating protein 2 [Source:HGNC Symbol
522	ENSG00000087085	88.0569	0.985226	0.223215	4.41381	1.01568e-05	0.000284683	58.1555	54.6183	64.6808	120.775	113.781	116.331	ENSG00000087085	ACHE	acetylcholinesterase (Cartwright blood group) [Source:HGNC Symbol
523	ENSG00000187778	1365.82	-0.354474	0.0803274	-4.41287	1.02011e-05	0.000285377	1538.21	1494.65	1562.92	1327.41	1103.02	1168.7	ENSG00000187778	MCRS1	microspherule protein 1 [Source:HGNC Symbol
524	ENSG00000169100	46535.7	-0.331888	0.0752347	-4.41137	1.02718e-05	0.000286329	52493.1	53517.5	49578.4	47492.5	37278.7	38853.8	ENSG00000169100	SLC25A6	solute carrier family 25 member 6 [Source:HGNC Symbol
525	ENSG00000175220	1062.56	-0.367915	0.0834024	-4.41132	1.02743e-05	0.000286329	1244.53	1210	1133.68	999.749	925.292	862.083	ENSG00000175220	ARHGAP1	Rho GTPase activating protein 1 [Source:HGNC Symbol
526	ENSG00000013288	443.686	-0.510518	0.115798	-4.40871	1.03987e-05	0.000289247	547.631	509.42	506.862	390.282	315.013	392.906	ENSG00000013288	MAN2B2	mannosidase alpha class 2B member 2 [Source:HGNC Symbol
527	ENSG00000122756	73.4393	1.13002	0.256342	4.40823	1.0422e-05	0.000289344	53.3092	44.1147	39.9845	119.657	94.9741	88.5966	ENSG00000122756	CNTFR	ciliary neurotrophic factor receptor [Source:HGNC Symbol
528	ENSG00000100162	1104.95	-0.46216	0.104889	-4.40617	1.05212e-05	0.000291545	1261	1316.09	1260.69	1127.23	796.466	868.246	ENSG00000100162	CENPM	centromere protein M [Source:HGNC Symbol
529	ENSG00000175221	2438.26	-0.38169	0.0866563	-4.40464	1.0596e-05	0.000293063	2860.28	2860.11	2550.78	2447.93	2002.92	1907.52	ENSG00000175221	MED16	mediator complex subunit 16 [Source:HGNC Symbol
530	ENSG00000244509	2013.43	-0.299158	0.0679439	-4.40301	1.06757e-05	0.000294709	2195.37	2118.56	2353.21	1732.23	1843.06	1838.19	ENSG00000244509	APOBEC3C	apolipoprotein B mRNA editing enzyme catalytic subunit 3C [Source:HGNC Symbol
531	ENSG00000130300	64.6605	1.34056	0.304769	4.39861	1.08946e-05	0.000300186	39.7396	18.9063	51.7446	87.2264	85.5707	104.775	ENSG00000130300	PLVAP	plasmalemma vesicle associated protein [Source:HGNC Symbol
532	ENSG00000198087	847.83	0.446124	0.101437	4.39804	1.09233e-05	0.00030041	720.159	721.591	713.841	818.586	1071.98	1040.82	ENSG00000198087	CD2AP	CD2 associated protein [Source:HGNC Symbol
533	ENSG00000251301	525.395	0.493343	0.112259	4.39469	1.1093e-05	0.000304505	415.812	389.68	505.686	581.509	644.131	615.553	ENSG00000251301	LINC02384	long intergenic non-protein coding RNA 2384 [Source:HGNC Symbol
534	ENSG00000234616	1203.85	-0.355323	0.0808816	-4.39313	1.11731e-05	0.000306132	1418.02	1354.95	1278.33	1138.42	986.414	1046.98	ENSG00000234616	JRK	Jrk helix-turn-helix protein [Source:HGNC Symbol
535	ENSG00000175390	6197.8	-0.308719	0.0702916	-4.39197	1.12326e-05	0.000307186	6555.09	6786.32	7230.14	6155.05	5327.01	5133.21	ENSG00000175390	EIF3F	eukaryotic translation initiation factor 3 subunit F [Source:HGNC Symbol
536	ENSG00000181291	4013.58	0.308501	0.0702942	4.38871	1.14026e-05	0.000310673	3812.09	3699.34	3242.27	4724.76	4262.55	4340.46	ENSG00000181291	TMEM132E	transmembrane protein 132E [Source:HGNC Symbol
537	ENSG00000108669	622.563	0.465728	0.106117	4.38883	1.13962e-05	0.000310673	569.924	525.176	473.934	640.779	768.256	757.308	ENSG00000108669	CYTH1	cytohesin 1 [Source:HGNC Symbol
538	ENSG00000213965	1660.16	-0.303756	0.0692553	-4.38603	1.15436e-05	0.00031393	1797	1860.17	1845.17	1466.07	1570.36	1422.17	ENSG00000213965	NUDT19	nudix hydrolase 19 [Source:HGNC Symbol
539	ENSG00000198952	2406.59	-0.270161	0.0616447	-4.38254	1.17301e-05	0.00031782	2746.88	2573.36	2571.94	2208.62	2164.66	2174.08	ENSG00000198952	SMG5	SMG5 nonsense mediated mRNA decay factor [Source:HGNC Symbol
540	ENSG00000132341	12688.7	-0.259089	0.0591175	-4.38261	1.17267e-05	0.00031782	13185.8	13889.8	14397.9	12341.4	10940.8	11376.6	ENSG00000132341	RAN	RAN, member RAS oncogene family [Source:HGNC Symbol
541	ENSG00000112992	1387.13	-0.321829	0.0734504	-4.38158	1.17819e-05	0.000318635	1573.11	1582.88	1466.49	1271.49	1170.72	1258.07	ENSG00000112992	NNT	nicotinamide nucleotide transhydrogenase [Source:HGNC Symbol
542	ENSG00000166780	648.874	0.448196	0.102423	4.37595	1.20903e-05	0.000326371	577.678	572.441	496.278	748.134	683.625	815.088	ENSG00000166780	BMERB1	bMERB domain containing 1 [Source:HGNC Symbol
543	ENSG00000168288	1363.17	-0.319783	0.0731299	-4.37281	1.22656e-05	0.000330492	1457.76	1472.59	1612.32	1202.16	1209.27	1224.94	ENSG00000168288	MMADHC	metabolism of cobalamin associated D [Source:HGNC Symbol
544	ENSG00000069011	2423.75	-0.272681	0.062376	-4.37157	1.23354e-05	0.000331154	2658.68	2724.61	2570.77	2220.92	2255.87	2111.68	ENSG00000069011	PITX1	paired like homeodomain 1 [Source:HGNC Symbol
545	ENSG00000185475	668.257	-0.466437	0.106691	-4.37186	1.23195e-05	0.000331154	746.329	808.77	767.938	618.413	594.293	473.799	ENSG00000185475	TMEM179B	transmembrane protein 179B [Source:HGNC Symbol
546	ENSG00000081377	313.93	0.595284	0.136186	4.37111	1.23615e-05	0.000331249	233.591	234.228	283.42	347.787	427.854	356.697	ENSG00000081377	CDC14B	cell division cycle 14B [Source:HGNC Symbol
547	ENSG00000110395	1806.04	0.297303	0.0680472	4.36908	1.24773e-05	0.000333738	1648.71	1663.76	1548.81	1924.57	2078.15	1972.24	ENSG00000110395	CBL	Cbl proto-oncogene [Source:HGNC Symbol
548	ENSG00000054267	356.937	0.569021	0.130258	4.36841	1.25155e-05	0.000334151	283.993	281.494	298.708	354.497	456.064	466.865	ENSG00000054267	ARID4B	AT-rich interaction domain 4B [Source:HGNC Symbol
549	ENSG00000092010	1796.74	-0.351213	0.0804292	-4.36673	1.2612e-05	0.000336114	1958.87	1883.28	2199.15	1724.4	1527.11	1487.65	ENSG00000092010	PSME1	proteasome activator subunit 1 [Source:HGNC Symbol
550	ENSG00000164038	821.954	-0.399818	0.0915848	-4.36555	1.26802e-05	0.000337316	1017.72	848.684	937.284	736.951	706.194	684.89	ENSG00000164038	SLC9B2	solute carrier family 9 member B2 [Source:HGNC Symbol
551	ENSG00000158406	155.25	-0.755847	0.173179	-4.36454	1.27393e-05	0.000338274	187.067	193.265	205.803	98.4093	126.005	120.954	ENSG00000158406	H4C8	H4 clustered histone 8 [Source:HGNC Symbol
552	ENSG00000185803	1940.19	-0.343665	0.0787614	-4.36336	1.28079e-05	0.000339479	2235.11	2244.6	2026.27	1902.21	1608.92	1624.01	ENSG00000185803	SLC52A2	solute carrier family 52 member 2 [Source:HGNC Symbol
553	ENSG00000142327	1690.58	-0.344486	0.0789986	-4.36066	1.29668e-05	0.000343069	1922.04	1940	1807.53	1637.17	1488.55	1348.21	ENSG00000142327	RNPEPL1	arginyl aminopeptidase like 1 [Source:HGNC Symbol
554	ENSG00000152767	408.084	0.537343	0.123385	4.35502	1.33053e-05	0.00035139	352.81	356.069	288.124	488.691	527.529	435.279	ENSG00000152767	FARP1	FERM, ARH/RhoGEF and pleckstrin domain protein 1 [Source:HGNC Symbol
555	ENSG00000158417	1679.28	0.427611	0.0982275	4.35327	1.34123e-05	0.000353577	1406.39	1359.15	1534.7	1574.55	2139.27	2061.6	ENSG00000158417	EIF5B	eukaryotic translation initiation factor 5B [Source:HGNC Symbol
556	ENSG00000166091	411.726	-0.517053	0.118852	-4.3504	1.35887e-05	0.000357582	457.49	547.233	448.062	362.325	334.76	320.488	ENSG00000166091	CMTM5	CKLF like MARVEL transmembrane domain containing 5 [Source:HGNC Symbol
557	ENSG00000072195	67.0364	1.1229	0.258196	4.349	1.3676e-05	0.000359233	40.7088	37.8126	48.2166	97.291	86.5111	91.6782	ENSG00000072195	SPEG	striated muscle enriched protein kinase [Source:HGNC Symbol
558	ENSG00000227051	277.02	0.560393	0.1289	4.34751	1.37692e-05	0.000361033	222.929	232.128	216.387	336.604	319.715	334.356	ENSG00000227051	C14orf132	chromosome 14 open reading frame 132 [Source:HGNC Symbol
559	ENSG00000137726	102.012	0.95172	0.218967	4.34641	1.38386e-05	0.000362205	60.094	61.9707	87.0251	138.668	141.051	123.265	ENSG00000137726	FXYD6	FXYD domain containing ion transport regulator 6 [Source:HGNC Symbol
560	ENSG00000145911	51.1584	1.34495	0.309539	4.345	1.39273e-05	0.000363876	24.2315	34.6616	28.2244	58.1509	76.1674	85.5149	ENSG00000145911	N4BP3	NEDD4 binding protein 3 [Source:HGNC Symbol
561	ENSG00000104823	2886.01	-0.299759	0.0690016	-4.34423	1.39766e-05	0.000364512	3332.31	3216.18	3001.19	2796.84	2466.51	2503.05	ENSG00000104823	ECH1	enoyl-CoA hydratase 1 [Source:HGNC Symbol
562	ENSG00000265972	1470.54	-0.333171	0.076703	-4.34366	1.4013e-05	0.000364812	1599.28	1554.52	1767.55	1291.62	1241.25	1369.01	ENSG00000265972	TXNIP	thioredoxin interacting protein [Source:HGNC Symbol
563	ENSG00000167553	7529.6	-0.28645	0.065975	-4.3418	1.41318e-05	0.000367251	8151.46	8449.02	8217.99	7510.42	6572.96	6275.72	ENSG00000167553	TUBA1C	tubulin alpha 1c [Source:HGNC Symbol
564	ENSG00000224940	209.795	0.651714	0.15019	4.33925	1.42967e-05	0.000368916	163.805	174.358	150.53	268.389	265.175	236.514	ENSG00000224940	PRRT4	proline rich transmembrane protein 4 [Source:HGNC Symbol
565	ENSG00000182272	195.282	0.689876	0.15896	4.33993	1.4253e-05	0.000368916	158.958	159.653	129.362	222.539	262.354	238.825	ENSG00000182272	B4GALNT4	beta-1,4-N-acetyl-galactosaminyltransferase 4 [Source:HGNC Symbol
566	ENSG00000110047	2287.38	-0.315209	0.0726224	-4.34038	1.42238e-05	0.000368916	2624.75	2601.72	2377.9	2219.8	1937.1	1962.99	ENSG00000110047	EHD1	EH domain containing 1 [Source:HGNC Symbol
567	ENSG00000184900	5994.64	-0.276424	0.0637003	-4.33945	1.42843e-05	0.000368916	6455.26	6597.26	6645.66	5928.04	5045.85	5295.76	ENSG00000184900	SUMO3	small ubiquitin like modifier 3 [Source:HGNC Symbol
568	ENSG00000116729	149.307	0.786814	0.1814	4.33744	1.44151e-05	0.000370327	109.526	122.891	96.4332	182.281	172.082	212.632	ENSG00000116729	WLS	Wnt ligand secretion mediator [Source:HGNC Symbol
569	ENSG00000151353	659.665	-0.391309	0.0902169	-4.33743	1.4416e-05	0.000370327	760.868	768.857	715.017	582.628	565.143	565.477	ENSG00000151353	TMEM18	transmembrane protein 18 [Source:HGNC Symbol
570	ENSG00000109919	1723.71	-0.307718	0.0709476	-4.33725	1.44273e-05	0.000370327	1905.56	1787.7	2027.45	1582.38	1504.54	1534.65	ENSG00000109919	MTCH2	mitochondrial carrier 2 [Source:HGNC Symbol
571	ENSG00000105447	5515.26	-0.267013	0.0615946	-4.335	1.45758e-05	0.000373483	6077.25	6072.08	5917.71	5397.97	4955.58	4670.96	ENSG00000105447	GRWD1	glutamate rich WD repeat containing 1 [Source:HGNC Symbol
572	ENSG00000120156	292.296	0.578079	0.133504	4.33003	1.49086e-05	0.000381098	222.929	219.523	261.075	365.68	364.851	319.718	ENSG00000120156	TEK	TEK receptor tyrosine kinase [Source:HGNC Symbol
573	ENSG00000137831	295.269	0.585331	0.135187	4.32979	1.49251e-05	0.000381098	220.991	234.228	255.195	310.884	362.03	388.284	ENSG00000137831	UACA	uveal autoantigen with coiled-coil domains and ankyrin repeats [Source:HGNC Symbol
574	ENSG00000132819	3166.5	-0.261579	0.0604524	-4.32703	1.51136e-05	0.00038524	3558.15	3459.86	3336.35	2984.71	2901.88	2758.05	ENSG00000132819	RBM38	RNA binding motif protein 38 [Source:HGNC Symbol
575	ENSG00000132912	2409.17	-0.259225	0.0599316	-4.32534	1.52299e-05	0.000387527	2587.92	2609.07	2678.96	2163.89	2238	2177.16	ENSG00000132912	DCTN4	dynactin subunit 4 [Source:HGNC Symbol
576	ENSG00000011478	889.529	0.356365	0.0824152	4.32401	1.53216e-05	0.000389186	826.777	765.706	746.769	1010.93	993.937	993.052	ENSG00000011478	QPCTL	glutaminyl-peptide cyclotransferase like [Source:HGNC Symbol
577	ENSG00000163159	765.996	-0.375304	0.0868935	-4.31913	1.56643e-05	0.000396695	854.886	853.935	886.715	687.747	626.265	686.431	ENSG00000163159	VPS72	vacuolar protein sorting 72 homolog [Source:HGNC Symbol
578	ENSG00000197872	288.07	0.570676	0.132146	4.31854	1.57063e-05	0.000396695	229.714	235.279	231.675	307.529	349.806	374.417	ENSG00000197872	CYRIA	CYFIP related Rac1 interactor A [Source:HGNC Symbol
579	ENSG00000106546	372.047	0.57936	0.134177	4.31789	1.57528e-05	0.000396695	333.425	310.904	250.491	384.691	480.513	472.258	ENSG00000106546	AHR	aryl hydrocarbon receptor [Source:HGNC Symbol
580	ENSG00000090776	626.708	0.423398	0.0980504	4.31817	1.57327e-05	0.000396695	590.278	515.722	498.63	738.07	694.91	722.64	ENSG00000090776	EFNB1	ephrin B1 [Source:HGNC Symbol
581	ENSG00000048649	977.893	0.378664	0.0876832	4.31855	1.57059e-05	0.000396695	858.763	824.526	870.251	988.566	1143.45	1181.8	ENSG00000048649	RSF1	remodeling and spacing factor 1 [Source:HGNC Symbol
582	ENSG00000123143	9793.33	-0.264733	0.0613354	-4.31614	1.58779e-05	0.000399156	10982.7	11111.7	9969.08	9462.95	8490.31	8743.32	ENSG00000123143	PKN1	protein kinase N1 [Source:HGNC Symbol
583	ENSG00000167291	1530.46	0.356442	0.0826385	4.31327	1.60859e-05	0.000402856	1476.18	1354.95	1192.48	1804.92	1657.82	1696.43	ENSG00000167291	TBC1D16	TBC1 domain family member 16 [Source:HGNC Symbol
584	ENSG00000221946	16.6691	2.62491	0.608578	4.31318	1.60921e-05	0.000402856	4.84629	1.05035	8.2321	31.312	29.1505	25.4234	ENSG00000221946	FXYD7	FXYD domain containing ion transport regulator 7 [Source:HGNC Symbol
585	ENSG00000183762	256.038	0.624978	0.144907	4.31297	1.61076e-05	0.000402856	220.991	207.97	174.05	338.841	279.28	315.096	ENSG00000183762	KREMEN1	kringle containing transmembrane protein 1 [Source:HGNC Symbol
586	ENSG00000276085	189.995	0.702664	0.16319	4.3058	1.66381e-05	0.000415412	128.911	157.553	148.178	208.001	262.354	234.973	ENSG00000276085	CCL3L1	C-C motif chemokine ligand 3 like 1 [Source:HGNC Symbol
587	ENSG00000153207	1603.34	0.320509	0.0744704	4.30384	1.67859e-05	0.00041839	1441.29	1472.59	1365.35	1640.53	1867.51	1832.79	ENSG00000153207	AHCTF1	AT-hook containing transcription factor 1 [Source:HGNC Symbol
588	ENSG00000112294	932.977	-0.338887	0.0787574	-4.30292	1.68565e-05	0.000418722	1011.91	1059.8	1054.89	818.586	832.199	820.481	ENSG00000112294	ALDH5A1	aldehyde dehydrogenase 5 family member A1 [Source:HGNC Symbol
589	ENSG00000124942	2806.98	0.425424	0.0988665	4.30301	1.68493e-05	0.000418722	2552.06	2744.57	1889.86	3073.05	3282.72	3299.64	ENSG00000124942	AHNAK	AHNAK nucleoprotein [Source:HGNC Symbol
590	ENSG00000068489	1113.71	0.392706	0.0912832	4.30207	1.69213e-05	0.00041962	1011.91	1005.19	872.603	1123.88	1351.27	1317.39	ENSG00000068489	PRR11	proline rich 11 [Source:HGNC Symbol
591	ENSG00000130939	2479.62	-0.263199	0.061222	-4.2991	1.71494e-05	0.000424557	2733.31	2786.58	2595.46	2241.05	2228.6	2292.72	ENSG00000130939	UBE4B	ubiquitination factor E4B [Source:HGNC Symbol
592	ENSG00000130477	539.168	0.457959	0.106538	4.29853	1.71935e-05	0.000424929	484.629	463.205	415.133	606.112	584.89	681.038	ENSG00000130477	UNC13A	unc-13 homolog A [Source:HGNC Symbol
593	ENSG00000143393	1624.28	-0.297693	0.0693342	-4.29359	1.7581e-05	0.000433773	1841.59	1806.6	1724.04	1508.57	1392.64	1472.24	ENSG00000143393	PI4KB	phosphatidylinositol 4-kinase beta [Source:HGNC Symbol
594	ENSG00000134569	424.045	0.51669	0.120359	4.2929	1.76357e-05	0.000434389	351.841	393.882	299.884	523.358	464.527	510.778	ENSG00000134569	LRP4	LDL receptor related protein 4 [Source:HGNC Symbol
595	ENSG00000137266	153.652	0.730285	0.170178	4.29131	1.77621e-05	0.00043677	108.557	117.639	121.13	182.281	192.769	199.535	ENSG00000137266	SLC22A23	solute carrier family 22 member 23 [Source:HGNC Symbol
596	ENSG00000274523	2206.97	-0.356193	0.083131	-4.28472	1.82967e-05	0.000449159	2489.06	2476.73	2464.93	2217.56	1702.95	1890.57	ENSG00000274523	RCC1L	RCC1 like [Source:HGNC Symbol
597	ENSG00000129116	89.6565	0.958901	0.223849	4.28369	1.83817e-05	0.000449736	58.1555	61.9707	62.3288	133.076	113.781	108.627	ENSG00000129116	PALLD	palladin, cytoskeletal associated protein [Source:HGNC Symbol
598	ENSG00000104825	1282.64	0.321092	0.0749505	4.28406	1.83517e-05	0.000449736	1172.8	1167.99	1079.58	1454.89	1360.67	1459.92	ENSG00000104825	NFKBIB	NFKB inhibitor beta [Source:HGNC Symbol
599	ENSG00000105971	185.426	0.679732	0.15871	4.28285	1.84513e-05	0.000450686	132.788	154.402	141.122	211.356	229.442	243.448	ENSG00000105971	CAV2	caveolin 2 [Source:HGNC Symbol
600	ENSG00000181396	1551.48	-0.402096	0.0939103	-4.2817	1.85469e-05	0.000452267	1881.33	1818.16	1594.68	1548.83	1222.44	1243.43	ENSG00000181396	OGFOD3	2-oxoglutarate and iron dependent oxygenase domain containing 3 [Source:HGNC Symbol
601	ENSG00000174705	1046.99	0.331075	0.0773773	4.27871	1.87976e-05	0.000457616	959.566	900.151	921.996	1186.5	1126.52	1187.19	ENSG00000174705	SH3PXD2B	SH3 and PX domains 2B [Source:HGNC Symbol
602	ENSG00000096433	270.581	0.612521	0.143242	4.27614	1.90166e-05	0.000462178	228.745	236.329	175.226	347.787	327.238	308.162	ENSG00000096433	ITPR3	inositol 1,4,5-trisphosphate receptor type 3 [Source:HGNC Symbol
603	ENSG00000142303	135.009	0.777748	0.182009	4.27312	1.92757e-05	0.0004677	95.9566	102.934	99.9612	165.506	160.798	184.897	ENSG00000142303	ADAMTS10	ADAM metallopeptidase with thrombospondin type 1 motif 10 [Source:HGNC Symbol
604	ENSG00000145569	336.71	0.57728	0.135311	4.26631	1.98733e-05	0.000480879	263.638	224.775	323.404	408.175	391.18	409.085	ENSG00000145569	OTULINL	OTU deubiquitinase with linear linkage specificity like [Source:HGNC Symbol
605	ENSG00000136877	1792.24	-0.361716	0.0847924	-4.2659	1.99095e-05	0.000480879	2074.21	2126.96	1841.64	1765.78	1455.64	1489.19	ENSG00000136877	FPGS	folylpolyglutamate synthase [Source:HGNC Symbol
606	ENSG00000095319	3669.24	-0.306393	0.0718253	-4.26581	1.99175e-05	0.000480879	4201.73	4166.74	3798.53	3625.49	3092.77	3130.15	ENSG00000095319	NUP188	nucleoporin 188 [Source:HGNC Symbol
607	ENSG00000103855	858.731	0.382876	0.0898151	4.26294	2.01758e-05	0.000486314	723.067	766.756	744.417	1069.08	946.92	902.144	ENSG00000103855	CD276	CD276 molecule [Source:HGNC Symbol
608	ENSG00000141446	652.847	0.467896	0.109817	4.26069	2.03794e-05	0.000490412	540.846	493.665	611.528	660.908	831.259	778.879	ENSG00000141446	ESCO1	establishment of sister chromatid cohesion N-acetyltransferase 1 [Source:HGNC Symbol
609	ENSG00000225968	192.788	0.668934	0.157197	4.25539	2.08689e-05	0.000501368	164.774	138.646	142.298	244.905	247.309	218.795	ENSG00000225968	ELFN1	extracellular leucine rich repeat and fibronectin type III domain containing 1 [Source:HGNC Symbol
610	ENSG00000198945	215.572	0.618306	0.145312	4.25501	2.09035e-05	0.000501376	176.405	157.553	176.402	261.679	254.832	266.56	ENSG00000198945	L3MBTL3	L3MBTL histone methyl-lysine binding protein 3 [Source:HGNC Symbol
611	ENSG00000134884	798.92	0.426495	0.100387	4.24851	2.15194e-05	0.000515304	722.097	693.232	630.344	797.339	1005.22	945.287	ENSG00000134884	ARGLU1	arginine and glutamate rich 1 [Source:HGNC Symbol
612	ENSG00000159720	1604.55	-0.321828	0.0757808	-4.24682	2.16825e-05	0.000518361	1808.64	1815.01	1720.51	1563.37	1378.54	1341.27	ENSG00000159720	ATP6V0D1	ATPase H+ transporting V0 subunit d1 [Source:HGNC Symbol
613	ENSG00000180353	2968.39	-0.269613	0.0634962	-4.24613	2.17492e-05	0.000518746	3215.03	3357.97	3158.78	2863.93	2573.7	2640.95	ENSG00000180353	HCLS1	hematopoietic cell-specific Lyn substrate 1 [Source:HGNC Symbol
614	ENSG00000186687	972.126	0.433484	0.102094	4.24592	2.17695e-05	0.000518746	864.578	758.353	860.843	939.361	1230.9	1178.72	ENSG00000186687	LYRM7	LYR motif containing 7 [Source:HGNC Symbol
615	ENSG00000102096	2116.65	-0.288413	0.0679572	-4.24404	2.19529e-05	0.000522264	2358.21	2423.16	2197.97	2007.33	1849.64	1863.61	ENSG00000102096	PIM2	Pim-2 proto-oncogene, serine/threonine kinase [Source:HGNC Symbol
616	ENSG00000205746	146.469	0.800117	0.188575	4.24296	2.20596e-05	0.00052395	122.127	116.589	81.145	173.335	198.411	187.208	ENSG00000205746	PKD1P4	polycystin 1, transient receptor potential channel interacting pseudogene 4 [Source:HGNC Symbol
617	ENSG00000111912	1470.99	0.308125	0.0726529	4.24106	2.22468e-05	0.000527541	1272.64	1344.45	1328.9	1525.34	1681.32	1673.32	ENSG00000111912	NCOA7	nuclear receptor coactivator 7 [Source:HGNC Symbol
618	ENSG00000105520	1013.91	0.333415	0.0788748	4.22715	2.36671e-05	0.000560314	887.84	908.554	893.771	1187.62	1125.58	1080.11	ENSG00000105520	PLPPR2	phospholipid phosphatase related 2 [Source:HGNC Symbol
619	ENSG00000276293	2576.02	-0.251123	0.0594238	-4.22596	2.37924e-05	0.00056237	2817.63	2809.69	2770.69	2408.79	2280.32	2368.99	ENSG00000276293	PIP4K2B	phosphatidylinositol-5-phosphate 4-kinase type 2 beta [Source:HGNC Symbol
620	ENSG00000136603	172.123	0.826448	0.195588	4.22546	2.38454e-05	0.000562713	122.127	144.948	105.841	161.033	257.653	241.137	ENSG00000136603	SKIL	SKI like proto-oncogene [Source:HGNC Symbol
621	ENSG00000160446	561.716	-0.438417	0.103841	-4.22198	2.42162e-05	0.000570543	618.387	660.671	658.568	534.541	438.197	459.932	ENSG00000160446	ZDHHC12	zinc finger DHHC-type palmitoyltransferase 12 [Source:HGNC Symbol
622	ENSG00000116096	1085.72	-0.321898	0.0763838	-4.21422	2.50644e-05	0.000588631	1235.8	1161.69	1220.7	996.394	937.517	962.236	ENSG00000116096	SPR	sepiapterin reductase [Source:HGNC Symbol
623	ENSG00000113763	40.8413	1.44186	0.342136	4.21428	2.50571e-05	0.000588631	21.3237	21.007	23.5203	72.6887	47.9572	58.5508	ENSG00000113763	UNC5A	unc-5 netrin receptor A [Source:HGNC Symbol
624	ENSG00000131844	3435.01	-0.241936	0.0574205	-4.21341	2.51549e-05	0.00058981	3624.06	3712.99	3829.1	3243.03	3120.04	3080.85	ENSG00000131844	MCCC2	methylcrotonoyl-CoA carboxylase 2 [Source:HGNC Symbol
625	ENSG00000134602	1605.85	0.347212	0.0824545	4.21096	2.54291e-05	0.000595285	1332.73	1406.42	1505.3	1600.27	1918.29	1872.08	ENSG00000134602	STK26	serine/threonine kinase 26 [Source:HGNC Symbol
626	ENSG00000225921	1724.99	0.336127	0.0799083	4.20641	2.59463e-05	0.000606423	1512.04	1528.26	1538.23	1757.95	1860.93	2152.51	ENSG00000225921	NOL7	nucleolar protein 7 [Source:HGNC Symbol
627	ENSG00000111877	226.255	-0.599522	0.142685	-4.20172	2.64892e-05	0.000618125	277.208	284.645	256.371	174.453	173.022	191.831	ENSG00000111877	MCM9	minichromosome maintenance 9 homologous recombination repair factor [Source:HGNC Symbol
628	ENSG00000137936	67.7404	1.0848	0.258472	4.19698	2.70493e-05	0.000630187	45.5551	36.7623	48.2166	82.7532	96.8548	96.3006	ENSG00000137936	BCAR3	BCAR3 adaptor protein, NSP family member [Source:HGNC Symbol
629	ENSG00000184371	825.246	0.358336	0.0853984	4.19605	2.71609e-05	0.000631718	749.237	742.598	677.384	925.942	901.784	954.532	ENSG00000184371	CSF1	colony stimulating factor 1 [Source:HGNC Symbol
630	ENSG00000126261	6049.39	-0.223418	0.053249	-4.19571	2.72013e-05	0.000631718	6329.26	6436.55	6786.78	5607.09	5493.45	5643.22	ENSG00000126261	UBA2	ubiquitin like modifier activating enzyme 2 [Source:HGNC Symbol
631	ENSG00000103544	1074.5	-0.313635	0.0747996	-4.19301	2.75276e-05	0.000638283	1184.43	1210	1177.19	972.91	961.025	941.435	ENSG00000103544	VPS35L	VPS35 endosomal protein sorting factor like [Source:HGNC Symbol
632	ENSG00000128245	2188.59	-0.258515	0.0616742	-4.19163	2.76958e-05	0.000641166	2379.53	2415.81	2355.56	2054.29	1950.26	1976.09	ENSG00000128245	YWHAH	tyrosine 3-monooxygenase/tryptophan 5-monooxygenase activation protein eta [Source:HGNC Symbol
633	ENSG00000133812	176.081	0.67934	0.162217	4.18784	2.8162e-05	0.00065093	149.266	127.092	129.362	209.12	231.323	210.321	ENSG00000133812	SBF2	SET binding factor 2 [Source:HGNC Symbol
634	ENSG00000196431	17.8016	2.29222	0.54747	4.18692	2.82762e-05	0.000652538	3.87703	7.35246	7.05609	27.9572	28.2101	32.357	ENSG00000196431	CRYBA4	crystallin beta A4 [Source:HGNC Symbol
635	ENSG00000137193	5701.8	0.232699	0.0556014	4.18513	2.85006e-05	0.000656224	5501.51	5162.48	5061.57	6326.15	6056.71	6102.38	ENSG00000137193	PIM1	Pim-1 proto-oncogene, serine/threonine kinase [Source:HGNC Symbol
636	ENSG00000148337	2566.3	-0.255475	0.0610464	-4.18493	2.85256e-05	0.000656224	2820.54	2766.62	2790.68	2418.86	2235.18	2365.91	ENSG00000148337	CIZ1	CDKN1A interacting zinc finger protein 1 [Source:HGNC Symbol
637	ENSG00000180044	2150.74	-0.285507	0.0682369	-4.18406	2.86353e-05	0.000656794	2465.79	2442.07	2179.16	1946.94	1909.83	1960.68	ENSG00000180044	C3orf80	chromosome 3 open reading frame 80 [Source:HGNC Symbol
638	ENSG00000111057	1512.3	-0.344228	0.0822721	-4.18402	2.86402e-05	0.000656794	1553.72	1783.5	1736.97	1459.36	1237.48	1302.75	ENSG00000111057	KRT18	keratin 18 [Source:HGNC Symbol
639	ENSG00000076770	649.403	-0.432325	0.103412	-4.1806	2.90737e-05	0.000665692	713.374	841.331	684.441	513.294	562.322	581.656	ENSG00000076770	MBNL3	muscleblind like splicing regulator 3 [Source:HGNC Symbol
640	ENSG00000012223	141.448	0.8286	0.198392	4.17657	2.95932e-05	0.000676528	79.4792	114.488	111.721	200.173	191.829	150.999	ENSG00000012223	LTF	lactotransferrin [Source:HGNC Symbol
641	ENSG00000158552	662.6	-0.387768	0.0928631	-4.1757	2.97076e-05	0.000678083	744.39	710.037	799.69	582.628	551.038	587.819	ENSG00000158552	ZFAND2B	zinc finger AN1-type containing 2B [Source:HGNC Symbol
642	ENSG00000167987	828.177	-0.346731	0.0830802	-4.17345	3.00025e-05	0.000682498	918.857	960.021	902.003	749.252	710.895	728.033	ENSG00000167987	VPS37C	VPS37C subunit of ESCRT-I [Source:HGNC Symbol
643	ENSG00000089157	65025.3	-0.30234	0.0724445	-4.1734	3.00088e-05	0.000682498	69890.3	73001.5	72546	66563.8	52334.5	55815.8	ENSG00000089157	RPLP0	ribosomal protein lateral stalk subunit P0 [Source:HGNC Symbol
644	ENSG00000100292	156.633	0.701152	0.168015	4.17316	3.00409e-05	0.000682498	116.311	126.042	115.249	199.055	197.471	185.668	ENSG00000100292	HMOX1	heme oxygenase 1 [Source:HGNC Symbol
645	ENSG00000198034	24613.6	-0.250992	0.0601644	-4.17176	3.02255e-05	0.000684565	25944.1	26684.2	27616.4	24463.6	21132.2	21841	ENSG00000198034	RPS4X	ribosomal protein S4 X-linked [Source:HGNC Symbol
646	ENSG00000100225	2455.62	-0.270274	0.0647852	-4.17185	3.02134e-05	0.000684565	2648.98	2579.66	2825.96	2317.09	2148.67	2213.37	ENSG00000100225	FBXO7	F-box protein 7 [Source:HGNC Symbol
647	ENSG00000143612	3271.45	-0.24972	0.0598776	-4.17051	3.03918e-05	0.000686206	3529.07	3514.47	3616.25	3147.98	2863.33	2957.58	ENSG00000143612	C1orf43	chromosome 1 open reading frame 43 [Source:HGNC Symbol
648	ENSG00000006695	889.999	-0.374411	0.0897734	-4.17062	3.0377e-05	0.000686206	968.289	1025.14	1019.6	855.49	703.373	768.094	ENSG00000006695	COX10	cytochrome c oxidase assembly factor heme A:farnesyltransferase COX10 [Source:HGNC Symbol
649	ENSG00000100600	238.085	0.611815	0.146841	4.16653	3.09277e-05	0.000697231	177.374	182.761	204.627	325.422	263.295	275.035	ENSG00000100600	LGMN	legumain [Source:HGNC Symbol
650	ENSG00000147443	1921.83	-0.281555	0.0676104	-4.16437	3.12217e-05	0.000702776	2171.14	2157.42	1994.52	1800.44	1726.46	1681.02	ENSG00000147443	DOK2	docking protein 2 [Source:HGNC Symbol
651	ENSG00000115183	546.157	0.456975	0.109761	4.16335	3.13613e-05	0.000704252	455.551	526.226	398.669	627.359	619.683	649.451	ENSG00000115183	TANC1	tetratricopeptide repeat, ankyrin repeat and coiled-coil containing 1 [Source:HGNC Symbol
652	ENSG00000125144	1360.9	-0.377511	0.0906782	-4.16319	3.13835e-05	0.000704252	1463.58	1498.85	1648.77	1359.84	1092.67	1101.68	ENSG00000125144	MT1G	metallothionein 1G [Source:HGNC Symbol
653	ENSG00000155657	115.312	0.810447	0.194694	4.16267	3.14553e-05	0.000704781	77.5407	90.3302	83.497	146.496	147.633	146.377	ENSG00000155657	TTN	titin [Source:HGNC Symbol
654	ENSG00000176871	668.534	-0.373018	0.0896745	-4.15969	3.18675e-05	0.000712927	749.237	761.505	751.473	599.402	593.353	556.232	ENSG00000176871	WSB2	WD repeat and SOCS box containing 2 [Source:HGNC Symbol
655	ENSG00000174059	594.925	0.386648	0.0930288	4.15621	3.23564e-05	0.000722758	525.338	519.924	500.982	684.392	673.282	665.63	ENSG00000174059	CD34	CD34 molecule [Source:HGNC Symbol
656	ENSG00000130054	328.71	0.510352	0.122859	4.15397	3.26756e-05	0.000728775	266.546	283.595	262.251	416.003	381.777	362.09	ENSG00000130054	FAM155B	family with sequence similarity 155 member B [Source:HGNC Symbol
657	ENSG00000078596	1329.03	-0.294257	0.0708577	-4.15279	3.28452e-05	0.000730331	1451.95	1437.93	1501.77	1230.12	1174.48	1177.95	ENSG00000078596	ITM2A	integral membrane protein 2A [Source:HGNC Symbol
658	ENSG00000107736	117.29	0.823179	0.198213	4.15301	3.28128e-05	0.000730331	88.2025	89.2798	76.441	155.442	132.588	161.785	ENSG00000107736	CDH23	cadherin related 23 [Source:HGNC Symbol
659	ENSG00000197043	2069.05	0.295198	0.0711449	4.14924	3.33578e-05	0.000740604	1849.34	1865.42	1856.93	2489.31	2143.03	2210.29	ENSG00000197043	ANXA6	annexin A6 [Source:HGNC Symbol
660	ENSG00000143842	205.872	0.714067	0.172145	4.14806	3.353e-05	0.000743298	194.821	141.797	129.362	287.4	249.189	232.662	ENSG00000143842	SOX13	SRY-box transcription factor 13 [Source:HGNC Symbol
661	ENSG00000164076	90.6397	0.933885	0.225259	4.14583	3.38582e-05	0.000749439	71.7251	64.0714	50.5686	119.657	113.781	124.035	ENSG00000164076	CAMKV	CaM kinase like vesicle associated [Source:HGNC Symbol
662	ENSG00000172349	976.325	0.367807	0.0887688	4.14343	3.42154e-05	0.000756201	886.871	910.654	757.353	1131.71	1127.46	1043.9	ENSG00000172349	IL16	interleukin 16 [Source:HGNC Symbol
663	ENSG00000000971	1338.9	-0.31515	0.0760674	-4.14304	3.42726e-05	0.000756324	1400.58	1459.99	1595.85	1159.66	1192.35	1224.94	ENSG00000000971	CFH	complement factor H [Source:HGNC Symbol
664	ENSG00000133069	280.859	0.560163	0.135239	4.14201	3.44273e-05	0.000758593	244.253	213.221	222.267	372.39	314.073	318.948	ENSG00000133069	TMCC2	transmembrane and coiled-coil domain family 2 [Source:HGNC Symbol
665	ENSG00000110400	3450.75	0.27987	0.0676072	4.13965	3.47834e-05	0.000764422	3248.95	3247.69	2850.66	3982.22	3648.51	3726.45	ENSG00000110400	NECTIN1	nectin cell adhesion molecule 1 [Source:HGNC Symbol
666	ENSG00000103111	2083.05	-0.281022	0.0678867	-4.13957	3.47963e-05	0.000764422	2383.41	2327.58	2141.52	1958.12	1848.7	1838.96	ENSG00000103111	MON1B	MON1 homolog B, secretory trafficking associated [Source:HGNC Symbol
667	ENSG00000167695	1792.82	-0.316714	0.076541	-4.13784	3.50589e-05	0.000769036	2028.66	2058.69	1874.57	1752.36	1544.97	1497.67	ENSG00000167695	TLCD3A	TLC domain containing 3A [Source:HGNC Symbol
668	ENSG00000143595	199.599	0.672141	0.162469	4.13704	3.5182e-05	0.000770581	134.727	147.049	181.106	252.733	220.039	261.938	ENSG00000143595	AQP10	aquaporin 10 [Source:HGNC Symbol
669	ENSG00000111144	1646.39	0.316224	0.076447	4.13651	3.52622e-05	0.000771184	1341.45	1451.59	1609.96	1790.38	1842.12	1842.81	ENSG00000111144	LTA4H	leukotriene A4 hydrolase [Source:HGNC Symbol
670	ENSG00000117984	1210.56	-0.328481	0.0794582	-4.13402	3.56477e-05	0.00077845	1351.15	1338.15	1351.24	1119.41	1126.52	976.873	ENSG00000117984	CTSD	cathepsin D [Source:HGNC Symbol
671	ENSG00000132017	2065.95	-0.297063	0.0718682	-4.13345	3.57364e-05	0.000779224	2368.87	2229.9	2230.9	2022.98	1760.31	1782.72	ENSG00000132017	DCAF15	DDB1 and CUL4 associated factor 15 [Source:HGNC Symbol
672	ENSG00000103148	1315.17	-0.333074	0.0806108	-4.13187	3.59817e-05	0.000783405	1519.8	1382.26	1493.54	1260.31	1160.38	1074.71	ENSG00000103148	NPRL3	NPR3 like, GATOR1 complex subunit [Source:HGNC Symbol
673	ENSG00000154380	515.001	0.4542	0.110015	4.12853	3.65093e-05	0.000793712	455.551	374.975	473.934	573.681	622.504	589.36	ENSG00000154380	ENAH	ENAH actin regulator [Source:HGNC Symbol
674	ENSG00000213719	14061	-0.261066	0.0632736	-4.12599	3.69151e-05	0.000800347	15188.3	15648.1	15148.2	14116.1	11923.5	12341.9	ENSG00000213719	CLIC1	chloride intracellular channel 1 [Source:HGNC Symbol
675	ENSG00000182379	260.843	0.601107	0.14569	4.12593	3.6924e-05	0.000800347	233.591	174.358	214.035	288.518	339.462	315.096	ENSG00000182379	NXPH4	neurexophilin 4 [Source:HGNC Symbol
676	ENSG00000108468	1795.31	0.266442	0.0647262	4.11645	3.84745e-05	0.000832723	1609.94	1617.54	1664.06	1940.23	1932.39	2007.67	ENSG00000108468	CBX1	chromobox 1 [Source:HGNC Symbol
677	ENSG00000125657	529.878	0.461758	0.112234	4.11424	3.88455e-05	0.000839511	481.721	416.989	436.301	698.929	578.308	567.018	ENSG00000125657	TNFSF9	TNF superfamily member 9 [Source:HGNC Symbol
678	ENSG00000182534	570.595	0.393598	0.0956781	4.11377	3.89247e-05	0.00083998	475.906	493.665	510.39	647.488	666.699	629.421	ENSG00000182534	MXRA7	matrix remodeling associated 7 [Source:HGNC Symbol
679	ENSG00000094916	1263.59	-0.349701	0.0850197	-4.11318	3.90247e-05	0.000840898	1330.79	1432.68	1488.83	1028.82	1070.1	1230.34	ENSG00000094916	CBX5	chromobox 5 [Source:HGNC Symbol
680	ENSG00000005187	696.512	-0.428467	0.104261	-4.10957	3.96399e-05	0.000852899	728.882	761.505	910.235	562.498	572.666	643.288	ENSG00000005187	ACSM3	acyl-CoA synthetase medium chain family member 3 [Source:HGNC Symbol
681	ENSG00000165775	1143.74	-0.356936	0.0868819	-4.10828	3.98609e-05	0.000854154	1198.97	1303.49	1348.89	1078.03	1032.49	900.603	ENSG00000165775	FUNDC2	FUN14 domain containing 2 [Source:HGNC Symbol
682	ENSG00000173327	2955.35	-0.262424	0.0638741	-4.10845	3.98321e-05	0.000854154	3340.06	3324.36	3002.37	2768.88	2663.98	2632.47	ENSG00000173327	MAP3K11	mitogen-activated protein kinase kinase kinase 11 [Source:HGNC Symbol
683	ENSG00000129990	35.1681	1.52159	0.370378	4.10821	3.98734e-05	0.000854154	16.4774	14.7049	23.5203	51.4412	60.1816	44.6835	ENSG00000129990	SYT5	synaptotagmin 5 [Source:HGNC Symbol
684	ENSG00000173621	1789.26	-0.283985	0.0691724	-4.10546	4.03506e-05	0.000861853	2076.15	1933.7	1881.62	1649.47	1639.95	1554.68	ENSG00000173621	LRFN4	leucine rich repeat and fibronectin type III domain containing 4 [Source:HGNC Symbol
685	ENSG00000137642	290.689	0.548092	0.133501	4.10552	4.03403e-05	0.000861853	252.976	238.43	216.387	360.088	310.311	365.942	ENSG00000137642	SORL1	sortilin related receptor 1 [Source:HGNC Symbol
686	ENSG00000123104	396.058	0.467034	0.113794	4.10422	4.05689e-05	0.000865253	306.286	344.515	348.1	436.132	468.288	473.029	ENSG00000123104	ITPR2	inositol 1,4,5-trisphosphate receptor type 2 [Source:HGNC Symbol
687	ENSG00000107021	863.593	-0.345814	0.0843617	-4.09918	4.1462e-05	0.000883014	1005.12	972.625	919.643	800.694	748.509	734.966	ENSG00000107021	TBC1D13	TBC1 domain family member 13 [Source:HGNC Symbol
688	ENSG00000103995	332.527	0.564827	0.137852	4.09735	4.17912e-05	0.000888731	257.823	272.041	276.363	323.185	455.123	410.626	ENSG00000103995	CEP152	centrosomal protein 152 [Source:HGNC Symbol
689	ENSG00000163492	240.139	0.569412	0.139072	4.09437	4.23326e-05	0.000897635	189.005	188.013	203.451	275.099	305.61	279.657	ENSG00000163492	CCDC141	coiled-coil domain containing 141 [Source:HGNC Symbol
690	ENSG00000138944	176.26	0.681039	0.166335	4.09437	4.23314e-05	0.000897635	127.942	153.351	124.658	232.604	195.59	223.417	ENSG00000138944	SHISAL1	shisa like 1 [Source:HGNC Symbol
691	ENSG00000102034	2339.26	-0.279744	0.0683666	-4.09183	4.27983e-05	0.000906197	2563.69	2563.91	2564.89	2301.43	2008.56	2033.1	ENSG00000102034	ELF4	E74 like ETS transcription factor 4 [Source:HGNC Symbol
692	ENSG00000129187	1521.79	-0.28886	0.0706191	-4.0904	4.30626e-05	0.000907744	1714.62	1584.98	1721.69	1385.56	1328.7	1395.2	ENSG00000129187	DCTD	dCMP deaminase [Source:HGNC Symbol
693	ENSG00000124635	288.914	-0.538411	0.131638	-4.0901	4.31195e-05	0.000907744	356.687	309.854	359.86	231.485	252.951	222.647	ENSG00000124635	H2BC11	H2B clustered histone 11 [Source:HGNC Symbol
694	ENSG00000059377	679.013	-0.365507	0.0893608	-4.09023	4.30938e-05	0.000907744	767.652	749.951	774.994	622.886	579.248	579.344	ENSG00000059377	TBXAS1	thromboxane A synthase 1 [Source:HGNC Symbol
695	ENSG00000076706	62.4519	1.08542	0.265331	4.09083	4.29839e-05	0.000907744	34.8933	44.1147	41.1605	86.1081	83.6901	84.7445	ENSG00000076706	MCAM	melanoma cell adhesion molecule [Source:HGNC Symbol
696	ENSG00000170043	2200.46	-0.316669	0.0774303	-4.08972	4.31892e-05	0.000907905	2414.42	2513.49	2390.84	2209.74	1821.43	1852.82	ENSG00000170043	TRAPPC1	trafficking protein particle complex 1 [Source:HGNC Symbol
697	ENSG00000213793	342.282	-0.544831	0.133411	-4.08386	4.42944e-05	0.000929801	434.228	400.184	384.557	237.077	327.238	270.412	ENSG00000213793	ZNF888	zinc finger protein 888 [Source:HGNC Symbol
698	ENSG00000127947	688.534	0.425132	0.104261	4.07758	4.55063e-05	0.000953873	593.186	528.327	644.456	700.048	824.676	840.512	ENSG00000127947	PTPN12	protein tyrosine phosphatase non-receptor type 12 [Source:HGNC Symbol
699	ENSG00000049759	641.197	0.381813	0.0936498	4.07702	4.56157e-05	0.000954796	534.061	559.837	578.599	688.865	723.12	762.701	ENSG00000049759	NEDD4L	NEDD4 like E3 ubiquitin protein ligase [Source:HGNC Symbol
700	ENSG00000110955	33859	-0.234705	0.0576366	-4.07216	4.65796e-05	0.00097358	35837.4	36705.6	37273.8	33695.1	30293	29349.3	ENSG00000110955	ATP5F1B	ATP synthase F1 subunit beta [Source:HGNC Symbol
701	ENSG00000114395	293.712	-0.57225	0.140681	-4.06771	4.74767e-05	0.000988095	364.441	345.566	341.044	282.927	225.681	202.616	ENSG00000114395	CYB561D2	cytochrome b561 family member D2 [Source:HGNC Symbol
702	ENSG00000146648	13.8001	2.62444	0.645127	4.06809	4.73993e-05	0.000988095	4.84629	4.2014	2.35203	25.7206	22.5681	23.1121	ENSG00000146648	EGFR	epidermal growth factor receptor [Source:HGNC Symbol
703	ENSG00000125746	300.514	0.557198	0.136974	4.0679	4.74383e-05	0.000988095	259.761	238.43	231.675	356.734	311.252	405.233	ENSG00000125746	EML2	EMAP like 2 [Source:HGNC Symbol
704	ENSG00000114439	708.432	0.404613	0.0995213	4.0656	4.79096e-05	0.00099569	604.817	614.455	611.528	706.757	893.321	819.711	ENSG00000114439	BBX	BBX high mobility group box domain containing [Source:HGNC Symbol
705	ENSG00000166949	1057.68	0.312644	0.0769156	4.06476	4.80812e-05	0.000997838	936.303	984.179	910.235	1158.55	1160.38	1196.44	ENSG00000166949	SMAD3	SMAD family member 3 [Source:HGNC Symbol
706	ENSG00000094914	1551.58	-0.291112	0.071699	-4.06019	4.90325e-05	0.00101614	1744.66	1669.01	1706.4	1492.91	1339.04	1357.45	ENSG00000094914	AAAS	aladin WD repeat nucleoporin [Source:HGNC Symbol
707	ENSG00000072954	28.9396	1.63183	0.402072	4.05854	4.93809e-05	0.00102191	13.5696	13.6546	15.2882	42.4949	38.5538	50.0763	ENSG00000072954	TMEM38A	transmembrane protein 38A [Source:HGNC Symbol
708	ENSG00000180011	1314.09	-0.294247	0.0725237	-4.05725	4.96534e-05	0.00102346	1396.7	1434.78	1511.18	1209.99	1180.12	1151.76	ENSG00000180011	ZADH2	zinc binding alcohol dehydrogenase domain containing 2 [Source:HGNC Symbol
709	ENSG00000100979	1380.16	0.306857	0.0756298	4.05736	4.96302e-05	0.00102346	1260.04	1214.21	1225.41	1643.88	1435.9	1501.52	ENSG00000100979	PLTP	phospholipid transfer protein [Source:HGNC Symbol
710	ENSG00000105492	3937.46	-0.281276	0.0693277	-4.0572	4.96654e-05	0.00102346	4629.18	4459.79	3867.91	3648.97	3485.83	3533.08	ENSG00000105492	SIGLEC6	sialic acid binding Ig like lectin 6 [Source:HGNC Symbol
711	ENSG00000010244	3218.46	-0.260454	0.0642238	-4.05541	5.00465e-05	0.00102986	3371.08	3407.34	3745.61	3062.99	2875.55	2848.19	ENSG00000010244	ZNF207	zinc finger protein 207 [Source:HGNC Symbol
712	ENSG00000163041	8108.97	-0.234387	0.0578076	-4.0546	5.02193e-05	0.00103196	8263.9	8716.86	9318.74	7536.14	7589.47	7228.71	ENSG00000163041	H3-3A	H3.3 histone A [Source:HGNC Symbol
713	ENSG00000151779	1265.1	-0.319282	0.0787777	-4.05295	5.0576e-05	0.00103493	1336.61	1417.97	1458.26	1206.63	1049.42	1121.71	ENSG00000151779	NBAS	NBAS subunit of NRZ tethering complex [Source:HGNC Symbol
714	ENSG00000122140	3593.75	-0.276718	0.0682709	-4.05323	5.05152e-05	0.00103493	3987.53	3964.03	3854.98	3556.15	3220.66	2979.16	ENSG00000122140	MRPS2	mitochondrial ribosomal protein S2 [Source:HGNC Symbol
715	ENSG00000142235	29.8931	1.6171	0.398993	4.05296	5.05729e-05	0.00103493	19.3852	11.5539	12.9362	43.6132	47.9572	43.9131	ENSG00000142235	LMTK3	lemur tyrosine kinase 3 [Source:HGNC Symbol
716	ENSG00000146409	166.992	0.690574	0.170691	4.04576	5.21531e-05	0.00106572	133.758	107.136	142.298	220.303	201.232	197.224	ENSG00000146409	SLC18B1	solute carrier family 18 member B1 [Source:HGNC Symbol
717	ENSG00000198522	500.719	-0.413034	0.102113	-4.04489	5.23487e-05	0.00106708	545.692	574.542	595.063	454.025	412.808	422.182	ENSG00000198522	GPN1	GPN-loop GTPase 1 [Source:HGNC Symbol
718	ENSG00000144668	252.118	0.570241	0.140981	4.04481	5.2366e-05	0.00106708	199.667	222.674	185.81	323.185	275.519	305.851	ENSG00000144668	ITGA9	integrin subunit alpha 9 [Source:HGNC Symbol
719	ENSG00000169718	2798.05	-0.266931	0.0660054	-4.04407	5.25306e-05	0.00106895	3211.15	3053.37	2900.05	2692.84	2440.18	2490.72	ENSG00000169718	DUS1L	dihydrouridine synthase 1 like [Source:HGNC Symbol
720	ENSG00000141971	1216.03	0.328442	0.0812731	4.04121	5.31754e-05	0.00108057	1009.97	1155.39	1067.82	1445.95	1325.88	1291.2	ENSG00000141971	MVB12A	multivesicular body subunit 12A [Source:HGNC Symbol
721	ENSG00000144867	1427.1	-0.321163	0.0795094	-4.03931	5.36084e-05	0.00108786	1513.98	1541.92	1698.17	1359.84	1272.28	1176.41	ENSG00000144867	SRPRB	SRP receptor subunit beta [Source:HGNC Symbol
722	ENSG00000013016	56.4062	1.15918	0.287048	4.03826	5.3849e-05	0.00109122	42.6474	35.7119	25.8723	74.9252	79.9287	79.3517	ENSG00000013016	EHD3	EH domain containing 3 [Source:HGNC Symbol
723	ENSG00000076248	1481.19	-0.287334	0.071182	-4.03661	5.4228e-05	0.00109739	1561.47	1651.15	1671.12	1360.96	1368.19	1274.25	ENSG00000076248	UNG	uracil DNA glycosylase [Source:HGNC Symbol
724	ENSG00000151914	397.395	0.471287	0.116769	4.03605	5.43585e-05	0.00109851	330.517	364.472	304.588	431.659	465.467	487.666	ENSG00000151914	DST	dystonin [Source:HGNC Symbol
725	ENSG00000187240	176.887	0.669317	0.165859	4.03547	5.44939e-05	0.00109972	115.342	147.049	148.178	205.765	228.502	216.484	ENSG00000187240	DYNC2H1	dynein cytoplasmic 2 heavy chain 1 [Source:HGNC Symbol
726	ENSG00000076716	534.956	0.410017	0.101656	4.03338	5.4981e-05	0.00110803	494.322	461.104	422.189	603.875	598.055	630.191	ENSG00000076716	GPC4	glypican 4 [Source:HGNC Symbol
727	ENSG00000148248	9073.77	-0.217079	0.0538344	-4.03235	5.52224e-05	0.00111136	9595.66	10037.2	9629.21	8828.88	8146.15	8205.58	ENSG00000148248	SURF4	surfeit 4 [Source:HGNC Symbol
728	ENSG00000112306	24899.7	-0.266786	0.0661845	-4.03095	5.55521e-05	0.00111646	25613.6	27112.7	28857	24861.8	21640	21313.2	ENSG00000112306	RPS12	ribosomal protein S12 [Source:HGNC Symbol
729	ENSG00000197728	10690.2	-0.344594	0.0855806	-4.02654	5.66038e-05	0.00113448	11322.9	11906.8	12649.2	11163.9	8361.48	8737.16	ENSG00000197728	RPS26	ribosomal protein S26 [Source:HGNC Symbol
730	ENSG00000089220	5145.45	-0.248674	0.061755	-4.02678	5.65454e-05	0.00113448	5451.11	5583.67	5724.84	5070.31	4611.42	4431.37	ENSG00000089220	PEBP1	phosphatidylethanolamine binding protein 1 [Source:HGNC Symbol
731	ENSG00000143337	1052.16	-0.315857	0.0784583	-4.0258	5.67826e-05	0.00113629	1121.43	1164.84	1214.82	924.823	977.951	909.078	ENSG00000143337	TOR1AIP1	torsin 1A interacting protein 1 [Source:HGNC Symbol
732	ENSG00000154065	104.328	0.856109	0.21267	4.02552	5.68493e-05	0.00113629	82.3869	79.8267	59.9767	127.485	147.633	128.658	ENSG00000154065	ANKRD29	ankyrin repeat domain 29 [Source:HGNC Symbol
733	ENSG00000105223	3838.49	-0.268258	0.0666496	-4.02491	5.69979e-05	0.0011377	4306.41	4253.92	4018.44	3786.52	3248.87	3416.75	ENSG00000105223	PLD3	phospholipase D family member 3 [Source:HGNC Symbol
734	ENSG00000141655	62.0165	1.09959	0.273311	4.02321	5.74107e-05	0.00114438	42.6474	34.6616	41.1605	88.3447	70.5253	94.7598	ENSG00000141655	TNFRSF11A	TNF receptor superfamily member 11a [Source:HGNC Symbol
735	ENSG00000108848	1139.05	0.476373	0.118455	4.02155	5.78153e-05	0.00115088	987.674	858.137	1014.9	1015.4	1516.76	1441.43	ENSG00000108848	LUC7L3	LUC7 like 3 pre-mRNA splicing factor [Source:HGNC Symbol
736	ENSG00000173020	8279.73	-0.252687	0.0628445	-4.02083	5.79925e-05	0.00115284	9288.4	9212.63	8502.59	8174.68	7185.12	7314.99	ENSG00000173020	GRK2	G protein-coupled receptor kinase 2 [Source:HGNC Symbol
737	ENSG00000184009	117143	-0.24535	0.0610331	-4.01995	5.82101e-05	0.00115559	124752	130262	126219	117989	102813	100821	ENSG00000184009	ACTG1	actin gamma 1 [Source:HGNC Symbol
738	ENSG00000006007	2935.02	-0.259902	0.0647056	-4.01668	5.9023e-05	0.00117014	3012.45	3363.22	3218.75	2793.48	2636.71	2585.48	ENSG00000006007	GDE1	glycerophosphodiester phosphodiesterase 1 [Source:HGNC Symbol
739	ENSG00000168172	610.569	0.477407	0.118867	4.01632	5.91152e-05	0.00117039	503.045	527.276	503.334	565.853	775.779	788.124	ENSG00000168172	HOOK3	hook microtubule tethering protein 3 [Source:HGNC Symbol
740	ENSG00000001461	1056.4	-0.30345	0.0756046	-4.01364	5.97883e-05	0.00118211	1179.59	1149.08	1173.66	927.06	937.517	971.48	ENSG00000001461	NIPAL3	NIPA like domain containing 3 [Source:HGNC Symbol
741	ENSG00000133636	624.353	0.433309	0.107974	4.0131	5.99269e-05	0.00118325	490.445	515.722	590.359	631.832	780.48	737.277	ENSG00000133636	NTS	neurotensin [Source:HGNC Symbol
742	ENSG00000139112	306.767	0.506235	0.126165	4.0125	6.00801e-05	0.00118379	232.622	257.336	271.659	344.432	368.612	365.942	ENSG00000139112	GABARAPL1	GABA type A receptor associated protein like 1 [Source:HGNC Symbol
743	ENSG00000198951	2184.55	-0.28299	0.0705296	-4.01235	6.0116e-05	0.00118379	2435.75	2411.61	2342.62	2154.94	1895.72	1866.69	ENSG00000198951	NAGA	alpha-N-acetylgalactosaminidase [Source:HGNC Symbol
744	ENSG00000144136	8567.81	0.196243	0.0489312	4.0106	6.05645e-05	0.00118783	7865.53	7909.14	8185.06	9146.47	9065.8	9234.84	ENSG00000144136	SLC20A1	solute carrier family 20 member 1 [Source:HGNC Symbol
745	ENSG00000105953	3980.31	-0.287127	0.0715869	-4.01089	6.04892e-05	0.00118783	4470.22	4565.88	4084.3	3954.26	3358.89	3448.33	ENSG00000105953	OGDH	oxoglutarate dehydrogenase [Source:HGNC Symbol
746	ENSG00000171208	1022.4	-0.338264	0.084338	-4.01081	6.05096e-05	0.00118783	1041.95	1166.94	1218.35	899.103	873.574	934.501	ENSG00000171208	NETO2	neuropilin and tolloid like 2 [Source:HGNC Symbol
747	ENSG00000185909	300.016	0.529294	0.132073	4.0076	6.1338e-05	0.00120139	237.468	258.386	239.907	399.229	325.357	339.749	ENSG00000185909	KLHDC8B	kelch domain containing 8B [Source:HGNC Symbol
748	ENSG00000172273	533.014	-0.411872	0.10293	-4.00148	6.29466e-05	0.00123125	620.325	594.499	609.176	505.466	424.092	444.524	ENSG00000172273	HINFP	histone H4 transcription factor [Source:HGNC Symbol
749	ENSG00000115053	14668.3	0.213672	0.0534161	4.00014	6.33057e-05	0.00123662	13566.7	13350	13839.3	14819.5	16297.9	16136.1	ENSG00000115053	NCL	nucleolin [Source:HGNC Symbol
750	ENSG00000188021	734.962	-0.365609	0.0914547	-3.9977	6.39601e-05	0.00124607	808.361	830.828	842.027	702.284	599.935	626.339	ENSG00000188021	UBQLN2	ubiquilin 2 [Source:HGNC Symbol
751	ENSG00000105419	74.4287	1.085	0.271394	3.99787	6.39148e-05	0.00124607	43.6166	44.1147	55.2727	130.84	73.3463	99.3822	ENSG00000105419	MEIS3	Meis homeobox 3 [Source:HGNC Symbol
752	ENSG00000169230	9198.11	-0.245121	0.061321	-3.99735	6.40566e-05	0.00124629	10117.1	10395.3	9415.17	9039.11	8122.64	8099.27	ENSG00000169230	PRELID1	PRELI domain containing 1 [Source:HGNC Symbol
753	ENSG00000140859	1438.06	0.312447	0.07824	3.99344	6.51203e-05	0.00126409	1366.65	1319.24	1161.9	1565.6	1556.26	1658.68	ENSG00000140859	KIFC3	kinesin family member C3 [Source:HGNC Symbol
754	ENSG00000099797	6008.73	-0.241445	0.0604615	-3.99336	6.51441e-05	0.00126409	6560.91	6377.73	6588.03	5954.88	5316.67	5254.16	ENSG00000099797	TECR	trans-2,3-enoyl-CoA reductase [Source:HGNC Symbol
755	ENSG00000163528	454.039	-0.419267	0.10504	-3.9915	6.56572e-05	0.00127236	495.291	519.924	543.319	401.465	383.658	380.58	ENSG00000163528	CHCHD4	coiled-coil-helix-coiled-coil-helix domain containing 4 [Source:HGNC Symbol
756	ENSG00000116874	589.005	-0.371822	0.0932455	-3.98756	6.67551e-05	0.00129192	661.034	655.419	677.384	517.767	499.319	523.105	ENSG00000116874	WARS2	tryptophanyl tRNA synthetase 2, mitochondrial [Source:HGNC Symbol
757	ENSG00000090432	753.728	-0.369475	0.0927425	-3.98388	6.77992e-05	0.0013104	812.238	836.079	899.651	683.273	690.208	600.916	ENSG00000090432	MUL1	mitochondrial E3 ubiquitin protein ligase 1 [Source:HGNC Symbol
758	ENSG00000143162	2015.97	-0.267979	0.0672728	-3.98347	6.7915e-05	0.0013109	2252.56	2146.92	2208.56	1762.42	1946.5	1778.86	ENSG00000143162	CREG1	cellular repressor of E1A stimulated genes 1 [Source:HGNC Symbol
759	ENSG00000125878	205.238	0.643367	0.161525	3.98307	6.80308e-05	0.00131141	173.497	167.006	139.946	252.733	216.278	281.968	ENSG00000125878	TCF15	transcription factor 15 [Source:HGNC Symbol
760	ENSG00000168487	1105.4	-0.329756	0.0828088	-3.98213	6.82998e-05	0.00131486	1276.51	1257.27	1156.02	1048.95	984.534	909.078	ENSG00000168487	BMP1	bone morphogenetic protein 1 [Source:HGNC Symbol
761	ENSG00000079739	522.856	-0.415242	0.104293	-3.9815	6.84827e-05	0.00131665	571.862	602.902	616.232	487.573	449.481	409.085	ENSG00000079739	PGM1	phosphoglucomutase 1 [Source:HGNC Symbol
762	ENSG00000101384	1319.76	0.312632	0.0786395	3.97551	7.02276e-05	0.00134843	1207.7	1117.57	1204.24	1574.55	1446.24	1368.24	ENSG00000101384	JAG1	jagged canonical Notch ligand 1 [Source:HGNC Symbol
763	ENSG00000068903	963.449	-0.322808	0.0812076	-3.97509	7.0352e-05	0.00134904	1093.32	1068.21	1050.18	833.124	913.068	822.792	ENSG00000068903	SIRT2	sirtuin 2 [Source:HGNC Symbol
764	ENSG00000143590	120.194	0.81408	0.204882	3.97341	7.08504e-05	0.00135505	96.9258	86.1288	78.793	126.366	154.215	178.734	ENSG00000143590	EFNA3	ephrin A3 [Source:HGNC Symbol
765	ENSG00000185862	145.597	-0.76435	0.192357	-3.97359	7.0796e-05	0.00135505	156.051	182.761	211.683	93.9361	129.767	99.3822	ENSG00000185862	EVI2B	ecotropic viral integration site 2B [Source:HGNC Symbol
766	ENSG00000116017	1158.67	0.351622	0.0885024	3.97302	7.09663e-05	0.00135549	1133.06	1011.49	909.059	1255.84	1266.63	1375.94	ENSG00000116017	ARID3A	AT-rich interaction domain 3A [Source:HGNC Symbol
767	ENSG00000069188	46.19	1.2863	0.323824	3.97223	7.12039e-05	0.00135826	35.8626	22.0574	22.3443	67.0972	57.3606	72.4181	ENSG00000069188	SDK2	sidekick cell adhesion molecule 2 [Source:HGNC Symbol
768	ENSG00000143252	1436.7	-0.284161	0.0715992	-3.96877	7.22433e-05	0.00137432	1499.44	1573.43	1661.71	1302.8	1276.98	1305.84	ENSG00000143252	SDHC	succinate dehydrogenase complex subunit C [Source:HGNC Symbol
769	ENSG00000096070	975.685	-0.323274	0.0814494	-3.96901	7.21716e-05	0.00137432	1126.28	1077.66	1050.18	864.436	821.855	913.7	ENSG00000096070	BRPF3	bromodomain and PHD finger containing 3 [Source:HGNC Symbol
770	ENSG00000152234	24358.9	-0.23598	0.0594679	-3.96819	7.24215e-05	0.00137432	25532.2	26396.4	27108.3	24295.9	21086.1	21734.7	ENSG00000152234	ATP5F1A	ATP synthase F1 subunit alpha [Source:HGNC Symbol
771	ENSG00000101144	394.815	0.464255	0.116988	3.96841	7.23539e-05	0.00137432	331.486	365.522	297.532	476.39	437.257	460.702	ENSG00000101144	BMP7	bone morphogenetic protein 7 [Source:HGNC Symbol
772	ENSG00000124299	2556.63	-0.273009	0.0688087	-3.96765	7.25859e-05	0.00137565	2904.87	2678.4	2805.97	2498.25	2272.8	2179.48	ENSG00000124299	PEPD	peptidase D [Source:HGNC Symbol
773	ENSG00000142046	375.664	-0.565644	0.142805	-3.96096	7.46481e-05	0.00141291	482.691	459.003	401.021	374.626	245.428	291.213	ENSG00000142046	TMEM91	transmembrane protein 91 [Source:HGNC Symbol
774	ENSG00000100304	4118.69	-0.299228	0.0755726	-3.95948	7.51117e-05	0.00141984	4792.98	4543.82	4291.28	4143.25	3360.77	3580.07	ENSG00000100304	TTLL12	tubulin tyrosine ligase like 12 [Source:HGNC Symbol
775	ENSG00000118855	1249.82	-0.305248	0.0771765	-3.9552	7.64715e-05	0.00144368	1319.16	1382.26	1446.5	1046.72	1142.51	1161.77	ENSG00000118855	MFSD1	major facilitator superfamily domain containing 1 [Source:HGNC Symbol
776	ENSG00000002834	3962.76	-0.234285	0.059252	-3.95404	7.68431e-05	0.00144883	4287.03	4465.04	4097.24	3765.27	3510.28	3651.72	ENSG00000002834	LASP1	LIM and SH3 protein 1 [Source:HGNC Symbol
777	ENSG00000072694	593.363	0.498001	0.1261	3.94925	7.83953e-05	0.0014743	489.475	416.989	570.367	753.726	579.248	750.374	ENSG00000072694	FCGR2B	Fc fragment of IgG receptor IIb [Source:HGNC Symbol
778	ENSG00000101473	580.43	-0.398904	0.101001	-3.94952	7.83091e-05	0.0014743	645.526	685.879	646.808	555.789	478.632	469.947	ENSG00000101473	ACOT8	acyl-CoA thioesterase 8 [Source:HGNC Symbol
779	ENSG00000178537	410.581	-0.453804	0.114927	-3.94863	7.86012e-05	0.00147438	479.783	426.443	517.446	361.207	340.402	338.208	ENSG00000178537	SLC25A20	solute carrier family 25 member 20 [Source:HGNC Symbol
780	ENSG00000104888	25.8026	1.91832	0.485785	3.9489	7.851e-05	0.00147438	6.78481	7.35246	18.8162	25.7206	54.5396	41.6019	ENSG00000104888	SLC17A7	solute carrier family 17 member 7 [Source:HGNC Symbol
781	ENSG00000165959	130.363	0.784631	0.198781	3.94722	7.90638e-05	0.00148116	107.588	102.934	76.441	142.022	185.247	167.948	ENSG00000165959	CLMN	calmin [Source:HGNC Symbol
782	ENSG00000119383	3195.53	-0.231441	0.0586679	-3.94493	7.98241e-05	0.00149158	3467.04	3479.81	3404.56	3073.05	2838.88	2909.82	ENSG00000119383	PTPA	protein phosphatase 2 phosphatase activator [Source:HGNC Symbol
783	ENSG00000124181	1846.78	0.281691	0.0714048	3.94498	7.98058e-05	0.00149158	1750.48	1706.82	1541.76	2076.66	1941.8	2063.14	ENSG00000124181	PLCG1	phospholipase C gamma 1 [Source:HGNC Symbol
784	ENSG00000132801	197.03	-0.635069	0.160997	-3.94459	7.99355e-05	0.00149176	247.161	226.876	244.611	175.571	126.946	161.015	ENSG00000132801	ZSWIM3	zinc finger SWIM-type containing 3 [Source:HGNC Symbol
785	ENSG00000166851	6341.39	-0.246043	0.0624116	-3.94227	8.07142e-05	0.00150437	7079.46	7128.73	6429.27	6183.01	5610.05	5617.79	ENSG00000166851	PLK1	polo like kinase 1 [Source:HGNC Symbol
786	ENSG00000135185	23.5387	1.78021	0.451794	3.94032	8.13728e-05	0.00151471	10.6618	10.5035	10.5841	43.6132	31.9715	33.8978	ENSG00000135185	TMEM243	transmembrane protein 243 [Source:HGNC Symbol
787	ENSG00000140848	1606.67	-0.275784	0.0700012	-3.9397	8.15826e-05	0.00151617	1771.8	1822.36	1682.88	1518.63	1406.75	1437.58	ENSG00000140848	CPNE2	copine 2 [Source:HGNC Symbol
788	ENSG00000103150	233.207	-0.551386	0.139964	-3.93948	8.16584e-05	0.00151617	265.577	284.645	281.068	192.345	198.411	177.193	ENSG00000103150	MLYCD	malonyl-CoA decarboxylase [Source:HGNC Symbol
789	ENSG00000182544	586.98	-0.409083	0.103921	-3.93649	8.26829e-05	0.00153325	723.067	610.254	673.856	550.197	472.99	491.518	ENSG00000182544	MFSD5	major facilitator superfamily domain containing 5 [Source:HGNC Symbol
790	ENSG00000104361	87.2223	-0.871998	0.22159	-3.93518	8.31328e-05	0.00153964	110.495	108.186	119.953	62.6241	57.3606	64.714	ENSG00000104361	NIPAL2	NIPA like domain containing 2 [Source:HGNC Symbol
791	ENSG00000156853	601.495	-0.37454	0.0952829	-3.93082	8.46559e-05	0.00156587	675.573	697.433	663.272	526.713	552.919	493.059	ENSG00000156853	ZNF689	zinc finger protein 689 [Source:HGNC Symbol
792	ENSG00000158715	1783.18	0.278106	0.0707973	3.92821	8.55818e-05	0.00158099	1664.22	1653.25	1514.71	2062.12	1904.18	1900.59	ENSG00000158715	SLC45A3	solute carrier family 45 member 3 [Source:HGNC Symbol
793	ENSG00000165650	2944.96	0.241198	0.0614183	3.92715	8.59599e-05	0.00158598	2685.81	2742.47	2671.91	3008.19	3307.17	3254.19	ENSG00000165650	PDZD8	PDZ domain containing 8 [Source:HGNC Symbol
794	ENSG00000066135	493.529	-0.402594	0.102572	-3.92498	8.67358e-05	0.00159828	560.231	532.528	592.711	433.895	433.496	408.315	ENSG00000066135	KDM4A	lysine demethylase 4A [Source:HGNC Symbol
795	ENSG00000120451	1222.99	-0.279247	0.0711569	-3.92439	8.69511e-05	0.00160023	1330.79	1343.4	1348.89	1104.87	1106.78	1103.22	ENSG00000120451	SNX19	sorting nexin 19 [Source:HGNC Symbol
796	ENSG00000165209	767.086	0.351742	0.0896761	3.92235	8.7688e-05	0.00161176	677.511	636.513	709.137	817.468	912.128	849.757	ENSG00000165209	STRBP	spermatid perinuclear RNA binding protein [Source:HGNC Symbol
797	ENSG00000225972	608.424	-0.524452	0.133872	-3.91756	8.94497e-05	0.00164208	617.417	652.268	883.187	535.66	544.456	417.559	ENSG00000225972	MTND1P23	MT-ND1 pseudogene 23 [Source:HGNC Symbol
798	ENSG00000120306	399.576	0.439523	0.112249	3.9156	9.01807e-05	0.00165343	350.871	336.112	329.284	493.165	441.959	446.064	ENSG00000120306	CYSTM1	cysteine rich transmembrane module containing 1 [Source:HGNC Symbol
799	ENSG00000126062	884.768	-0.372374	0.0951796	-3.91234	9.14076e-05	0.00167173	991.551	1067.16	932.58	861.081	759.793	696.446	ENSG00000126062	TMEM115	transmembrane protein 115 [Source:HGNC Symbol
800	ENSG00000065809	985.407	0.378349	0.0967183	3.91186	9.15865e-05	0.00167173	817.085	846.583	910.235	953.899	1220.56	1164.08	ENSG00000065809	FAM107B	family with sequence similarity 107 member B [Source:HGNC Symbol
801	ENSG00000111203	163.051	-0.656084	0.167722	-3.91173	9.16358e-05	0.00167173	207.421	206.919	183.458	138.668	114.721	127.117	ENSG00000111203	ITFG2	integrin alpha FG-GAP repeat containing 2 [Source:HGNC Symbol
802	ENSG00000087258	63.6701	1.10341	0.282025	3.91247	9.13572e-05	0.00167173	53.3092	35.7119	31.7524	79.3984	102.497	79.3517	ENSG00000087258	GNAO1	G protein subunit alpha o1 [Source:HGNC Symbol
803	ENSG00000127124	229.307	0.598857	0.153119	3.91106	9.18908e-05	0.00167429	193.852	203.768	148.178	284.045	288.684	257.315	ENSG00000127124	HIVEP3	HIVEP zinc finger 3 [Source:HGNC Symbol
804	ENSG00000058262	7326.36	-0.210543	0.0538427	-3.91034	9.21652e-05	0.0016772	7609.65	8003.68	7965.15	7086.59	6585.18	6707.91	ENSG00000058262	SEC61A1	SEC61 translocon subunit alpha 1 [Source:HGNC Symbol
805	ENSG00000163125	1013.87	-0.338767	0.0866541	-3.90941	9.25213e-05	0.00167811	1224.17	1018.84	1153.67	912.522	864.17	909.848	ENSG00000163125	RPRD2	regulation of nuclear pre-mRNA domain containing 2 [Source:HGNC Symbol
806	ENSG00000136699	2720.34	-0.293948	0.0751861	-3.9096	9.2449e-05	0.00167811	3135.55	3036.57	2811.85	2705.14	2377.17	2255.75	ENSG00000136699	SMPD4	sphingomyelin phosphodiesterase 4 [Source:HGNC Symbol
807	ENSG00000113273	523.615	-0.393083	0.10055	-3.90931	9.25594e-05	0.00167811	594.155	611.304	576.247	483.1	448.541	428.345	ENSG00000113273	ARSB	arylsulfatase B [Source:HGNC Symbol
808	ENSG00000151892	51.0015	1.15713	0.296328	3.90488	9.42715e-05	0.00170704	35.8626	32.5609	25.8723	76.0435	68.6446	67.0252	ENSG00000151892	GFRA1	GDNF family receptor alpha 1 [Source:HGNC Symbol
809	ENSG00000227063	1555.87	-0.316608	0.0810864	-3.90457	9.43928e-05	0.00170712	1675.85	1842.32	1658.18	1356.48	1524.29	1278.1	ENSG00000227063	RPL41P1	ribosomal protein L41 pseudogene 1 [Source:HGNC Symbol
810	ENSG00000010278	73.6599	1.00229	0.256793	3.9031	9.49688e-05	0.00171542	39.7396	49.3665	58.8007	96.1727	84.6304	113.25	ENSG00000010278	CD9	CD9 molecule [Source:HGNC Symbol
811	ENSG00000054148	1646.44	-0.333726	0.0855581	-3.90058	9.5964e-05	0.00173126	1836.74	1922.14	1745.21	1662.89	1324.94	1386.73	ENSG00000054148	PHPT1	phosphohistidine phosphatase 1 [Source:HGNC Symbol
812	ENSG00000113810	1206.56	0.397828	0.102029	3.89916	9.65272e-05	0.00173927	1006.09	1060.85	1059.59	1116.05	1555.32	1441.43	ENSG00000113810	SMC4	structural maintenance of chromosomes 4 [Source:HGNC Symbol
813	ENSG00000097007	4840.65	0.239661	0.0614812	3.89812	9.69428e-05	0.00173971	4784.26	4270.73	4261.88	5259.3	5104.15	5363.56	ENSG00000097007	ABL1	ABL proto-oncogene 1, non-receptor tyrosine kinase [Source:HGNC Symbol
814	ENSG00000172927	118.274	0.761942	0.195445	3.8985	9.6792e-05	0.00173971	88.2025	84.0281	90.5531	166.625	143.872	136.362	ENSG00000172927	MYEOV	myeloma overexpressed [Source:HGNC Symbol
815	ENSG00000125726	36.7659	1.37356	0.352319	3.89862	9.67409e-05	0.00173971	21.3237	21.007	18.8162	61.5058	51.7186	46.2243	ENSG00000125726	CD70	CD70 molecule [Source:HGNC Symbol
816	ENSG00000130517	705.117	0.355201	0.091126	3.89791	9.70271e-05	0.00173971	663.942	610.254	580.951	799.575	770.137	805.843	ENSG00000130517	PGPEP1	pyroglutamyl-peptidase I [Source:HGNC Symbol
817	ENSG00000002549	2040.12	-0.253703	0.0650993	-3.89717	9.73222e-05	0.00174287	2148.85	2200.49	2307.34	1930.16	1819.55	1834.33	ENSG00000002549	LAP3	leucine aminopeptidase 3 [Source:HGNC Symbol
818	ENSG00000185686	3229.15	0.233434	0.0599281	3.89524	9.81017e-05	0.00175468	2930.07	2885.31	3089.39	3629.96	3421.89	3418.29	ENSG00000185686	PRAME	PRAME nuclear receptor transcriptional regulator [Source:HGNC Symbol
819	ENSG00000173890	166.631	0.633423	0.162762	3.89172	9.95361e-05	0.00177816	126.004	135.495	130.538	195.7	212.516	199.535	ENSG00000173890	GPR160	G protein-coupled receptor 160 [Source:HGNC Symbol
820	ENSG00000087086	34612.9	-0.252505	0.0649449	-3.88799	0.000101077	0.00180348	35252.9	37086.8	40560.7	34042.9	31171.3	29562.7	ENSG00000087086	FTL	ferritin light chain [Source:HGNC Symbol
821	ENSG00000263001	1540.34	-0.34523	0.0889519	-3.88109	0.00010399	0.0018532	1895.87	1724.68	1551.16	1216.7	1475.39	1378.25	ENSG00000263001	GTF2I	general transcription factor IIi [Source:HGNC Symbol
822	ENSG00000101945	535.328	-0.40656	0.104774	-3.88037	0.000104298	0.00185643	626.141	630.211	572.719	504.348	419.391	459.161	ENSG00000101945	SUV39H1	suppressor of variegation 3-9 homolog 1 [Source:HGNC Symbol
823	ENSG00000177156	6729.45	-0.234876	0.0605609	-3.87834	0.000105171	0.0018697	6949.58	7379.77	7495.92	6630.32	6005.94	5915.17	ENSG00000177156	TALDO1	transaldolase 1 [Source:HGNC Symbol
824	ENSG00000124772	32.9054	1.46554	0.378466	3.87231	0.000107807	0.00191423	14.5389	15.7553	22.3443	55.9144	44.1959	44.6835	ENSG00000124772	CPNE5	copine 5 [Source:HGNC Symbol
825	ENSG00000080189	950.324	-0.317024	0.0819196	-3.86995	0.00010886	0.00193058	1009.97	1085.01	1066.65	897.985	821.855	820.481	ENSG00000080189	SLC35C2	solute carrier family 35 member C2 [Source:HGNC Symbol
826	ENSG00000132535	1143.5	0.350347	0.0905565	3.86882	0.000109363	0.00193715	1106.89	1025.14	882.011	1315.11	1195.17	1336.65	ENSG00000132535	DLG4	discs large MAGUK scaffold protein 4 [Source:HGNC Symbol
827	ENSG00000075340	851.276	0.354755	0.0917061	3.86839	0.000109558	0.00193826	805.454	766.756	666.8	1001.99	912.128	954.532	ENSG00000075340	ADD2	adducin 2 [Source:HGNC Symbol
828	ENSG00000163497	1388.15	-0.285089	0.0737077	-3.86783	0.000109809	0.00194036	1487.81	1545.07	1539.4	1339.71	1215.86	1201.06	ENSG00000163497	FEV	FEV transcription factor, ETS family member [Source:HGNC Symbol
829	ENSG00000089486	2044.48	-0.285727	0.0739222	-3.86524	0.000110979	0.00195866	2270.97	2257.2	2206.2	2043.11	1757.49	1731.87	ENSG00000089486	CDIP1	cell death inducing p53 target 1 [Source:HGNC Symbol
830	ENSG00000176058	865.486	-0.313603	0.0811404	-3.86494	0.000111114	0.00195869	971.197	977.877	927.876	767.145	786.122	762.701	ENSG00000176058	TPRN	taperin [Source:HGNC Symbol
831	ENSG00000087076	35.9693	1.40002	0.362273	3.86455	0.000111295	0.00195951	15.5081	26.2588	17.6402	51.4412	47.9572	57.01	ENSG00000087076	HSD17B14	hydroxysteroid 17-beta dehydrogenase 14 [Source:HGNC Symbol
832	ENSG00000129083	2390.22	-0.228448	0.059121	-3.86408	0.000111509	0.00196092	2560.78	2589.12	2587.23	2196.32	2227.66	2180.25	ENSG00000129083	COPB1	COPI coat complex subunit beta 1 [Source:HGNC Symbol
833	ENSG00000166847	4188.29	-0.221744	0.0573947	-3.86349	0.000111778	0.00196329	4348.09	4531.21	4648.79	4014.65	3751.95	3835.08	ENSG00000166847	DCTN5	dynactin subunit 5 [Source:HGNC Symbol
834	ENSG00000065978	34409.8	-0.186126	0.0481998	-3.86155	0.000112672	0.00197662	35287.8	36731.8	37860.6	32736.7	31710.1	32132	ENSG00000065978	YBX1	Y-box binding protein 1 [Source:HGNC Symbol
835	ENSG00000068078	28.6782	1.60868	0.416659	3.86091	0.000112964	0.00197938	9.69258	18.9063	14.1122	34.6669	50.7782	43.9131	ENSG00000068078	FGFR3	fibroblast growth factor receptor 3 [Source:HGNC Symbol
836	ENSG00000144043	1298.06	-0.278281	0.072091	-3.86014	0.000113322	0.00198327	1408.33	1475.74	1382.99	1198.8	1179.18	1143.28	ENSG00000144043	TEX261	testis expressed 261 [Source:HGNC Symbol
837	ENSG00000127084	667.466	-0.370187	0.0959373	-3.85864	0.000114019	0.00199309	823.869	738.397	693.849	600.52	572.666	575.492	ENSG00000127084	FGD3	FYVE, RhoGEF and PH domain containing 3 [Source:HGNC Symbol
838	ENSG00000183155	366.783	-0.440672	0.114252	-3.85701	0.00011478	0.00200326	407.088	416.989	443.358	307.529	320.655	305.08	ENSG00000183155	RABIF	RAB interacting factor [Source:HGNC Symbol
839	ENSG00000156976	5312.36	-0.236701	0.0613721	-3.85681	0.000114875	0.00200326	5525.74	5492.29	6225.82	4834.36	4959.34	4836.6	ENSG00000156976	EIF4A2	eukaryotic translation initiation factor 4A2 [Source:HGNC Symbol
840	ENSG00000127952	380.883	-0.456589	0.118407	-3.85609	0.000115217	0.00200683	443.92	461.104	415.133	336.604	340.402	288.131	ENSG00000127952	STYXL1	serine/threonine/tyrosine interacting like 1 [Source:HGNC Symbol
841	ENSG00000130764	1777.04	-0.25746	0.066845	-3.8516	0.000117349	0.00204153	1952.09	1972.56	1878.1	1675.19	1629.61	1554.68	ENSG00000130764	LRRC47	leucine rich repeat containing 47 [Source:HGNC Symbol
842	ENSG00000101224	1837.55	-0.254815	0.0661987	-3.84924	0.000118482	0.00205881	2025.75	2024.03	1947.48	1723.28	1601.4	1703.37	ENSG00000101224	CDC25B	cell division cycle 25B [Source:HGNC Symbol
843	ENSG00000243477	450.13	-0.419569	0.109024	-3.84841	0.000118887	0.00206339	531.153	494.715	519.798	396.992	349.806	408.315	ENSG00000243477	NAA80	N-alpha-acetyltransferase 80, NatH catalytic subunit [Source:HGNC Symbol
844	ENSG00000143333	265.588	0.508143	0.132106	3.8465	0.000119819	0.00207465	219.052	224.775	214.035	318.712	293.385	323.57	ENSG00000143333	RGS16	regulator of G protein signaling 16 [Source:HGNC Symbol
845	ENSG00000035862	355.423	0.474053	0.123238	3.84665	0.000119746	0.00207465	291.747	322.458	278.715	376.863	451.362	411.396	ENSG00000035862	TIMP2	TIMP metallopeptidase inhibitor 2 [Source:HGNC Symbol
846	ENSG00000138085	757.182	-0.372052	0.0967656	-3.84488	0.000120613	0.00208511	807.392	816.123	938.46	691.101	688.327	601.686	ENSG00000138085	ATRAID	all-trans retinoic acid induced differentiation factor [Source:HGNC Symbol
847	ENSG00000174498	58.7857	1.06554	0.277147	3.84468	0.000120708	0.00208511	30.047	43.0644	41.1605	82.7532	77.1077	78.5813	ENSG00000174498	IGDCC3	immunoglobulin superfamily DCC subclass member 3 [Source:HGNC Symbol
848	ENSG00000099968	647.657	-0.357183	0.092912	-3.84431	0.00012089	0.00208578	766.683	714.239	699.729	596.047	549.157	560.084	ENSG00000099968	BCL2L13	BCL2 like 13 [Source:HGNC Symbol
849	ENSG00000157554	1403.68	0.306519	0.0798122	3.84051	0.00012278	0.0021159	1340.48	1224.71	1199.53	1585.73	1428.37	1643.27	ENSG00000157554	ERG	ETS transcription factor ERG [Source:HGNC Symbol
850	ENSG00000204580	113.848	0.81455	0.212134	3.8398	0.000123135	0.00211951	71.7251	99.7834	76.441	145.377	124.125	165.637	ENSG00000204580	DDR1	discoidin domain receptor tyrosine kinase 1 [Source:HGNC Symbol
851	ENSG00000007047	1230.12	0.315833	0.0822771	3.83865	0.000123711	0.00212443	1153.42	1123.88	1011.37	1278.2	1353.15	1460.69	ENSG00000007047	MARK4	microtubule affinity regulating kinase 4 [Source:HGNC Symbol
852	ENSG00000104894	2411.17	-0.24196	0.06303	-3.8388	0.000123636	0.00212443	2599.55	2631.13	2604.87	2331.63	2179.7	2120.15	ENSG00000104894	CD37	CD37 molecule [Source:HGNC Symbol
853	ENSG00000144741	435.646	-0.40189	0.104737	-3.83713	0.000124478	0.0021326	493.352	496.816	497.454	382.454	368.612	375.187	ENSG00000144741	SLC25A26	solute carrier family 25 member 26 [Source:HGNC Symbol
854	ENSG00000157693	573.121	-0.374138	0.0974992	-3.83734	0.000124374	0.0021326	639.71	668.023	631.52	525.595	507.782	466.095	ENSG00000157693	TMEM268	transmembrane protein 268 [Source:HGNC Symbol
855	ENSG00000136153	482.171	0.39928	0.104089	3.83593	0.000125089	0.00214056	412.904	412.788	423.365	517.767	540.694	585.508	ENSG00000136153	LMO7	LIM domain 7 [Source:HGNC Symbol
856	ENSG00000109089	637.831	0.355795	0.0928926	3.83018	0.00012805	0.00218867	588.34	552.485	536.263	744.779	707.134	697.987	ENSG00000109089	CDR2L	cerebellar degeneration related protein 2 like [Source:HGNC Symbol
857	ENSG00000138759	16018.4	-0.20025	0.0522882	-3.82973	0.000128283	0.00219008	16248.6	17242.6	17896.6	14688.7	15165.8	14868	ENSG00000138759	FRAS1	Fraser extracellular matrix complex subunit 1 [Source:HGNC Symbol
858	ENSG00000101665	175.68	0.649406	0.169681	3.82721	0.000129603	0.00221005	152.174	142.848	115.249	197.937	207.815	238.055	ENSG00000101665	SMAD7	SMAD family member 7 [Source:HGNC Symbol
859	ENSG00000136869	189.004	0.601609	0.157273	3.82525	0.000130638	0.00221662	155.081	135.495	159.938	222.539	244.488	216.484	ENSG00000136869	TLR4	toll like receptor 4 [Source:HGNC Symbol
860	ENSG00000167994	289.611	0.561198	0.146705	3.82537	0.000130578	0.00221662	271.392	239.48	189.338	377.981	311.252	348.223	ENSG00000167994	RAB3IL1	RAB3A interacting protein like 1 [Source:HGNC Symbol
861	ENSG00000167972	1996.24	-0.272485	0.071237	-3.82505	0.000130746	0.00221662	2282.6	2245.65	2025.1	1738.94	1783.82	1901.36	ENSG00000167972	ABCA3	ATP binding cassette subfamily A member 3 [Source:HGNC Symbol
862	ENSG00000182040	21.1661	1.84674	0.482743	3.82551	0.0001305	0.00221662	9.69258	7.35246	10.5841	39.14	26.3295	33.8978	ENSG00000182040	USH1G	USH1 protein network component sans [Source:HGNC Symbol
863	ENSG00000160469	114.883	0.786925	0.205685	3.82587	0.000130311	0.00221662	91.1103	95.5819	65.8568	133.076	154.215	149.459	ENSG00000160469	BRSK1	BR serine/threonine kinase 1 [Source:HGNC Symbol
864	ENSG00000138685	116.747	0.887079	0.232232	3.8198	0.000133561	0.00226173	67.8481	72.4742	107.017	110.71	168.32	174.111	ENSG00000138685	FGF2	fibroblast growth factor 2 [Source:HGNC Symbol
865	ENSG00000166228	756.052	-0.362384	0.0949091	-3.81822	0.000134418	0.00227361	888.81	794.065	866.723	729.123	611.219	646.37	ENSG00000166228	PCBD1	pterin-4 alpha-carbinolamine dehydratase 1 [Source:HGNC Symbol
866	ENSG00000160712	381.036	0.435207	0.11403	3.81659	0.000135308	0.00228603	325.671	340.314	305.764	443.96	417.51	452.998	ENSG00000160712	IL6R	interleukin 6 receptor [Source:HGNC Symbol
867	ENSG00000108883	5745.48	-0.226514	0.0593988	-3.81345	0.000137039	0.00231259	6152.85	6377.73	6051.77	5673.07	5122.02	5095.46	ENSG00000108883	EFTUD2	elongation factor Tu GTP binding domain containing 2 [Source:HGNC Symbol
868	ENSG00000111961	825.784	0.325889	0.0855447	3.80957	0.000139207	0.00234648	770.56	735.246	692.673	882.329	939.397	934.501	ENSG00000111961	SASH1	SAM and SH3 domain containing 1 [Source:HGNC Symbol
869	ENSG00000143368	2312.84	-0.261963	0.0687749	-3.80899	0.000139536	0.00234662	2553.03	2500.89	2508.44	2264.53	2102.6	1947.58	ENSG00000143368	SF3B4	splicing factor 3b subunit 4 [Source:HGNC Symbol
870	ENSG00000146576	632.778	-0.383731	0.100737	-3.80923	0.000139398	0.00234662	694.958	697.433	755.001	616.176	520.007	513.09	ENSG00000146576	C7orf26	chromosome 7 open reading frame 26 [Source:HGNC Symbol
871	ENSG00000106537	128.14	0.743506	0.195222	3.80851	0.000139808	0.00234849	89.1718	96.6323	102.313	136.431	187.127	157.163	ENSG00000106537	TSPAN13	tetraspanin 13 [Source:HGNC Symbol
872	ENSG00000156968	467.9	0.413563	0.108692	3.80492	0.000141851	0.00238007	371.226	430.644	403.373	496.519	554.799	550.839	ENSG00000156968	MPV17L	MPV17 mitochondrial inner membrane protein like [Source:HGNC Symbol
873	ENSG00000055609	1031.16	0.320587	0.0842701	3.80428	0.00014222	0.00238353	886.871	1010.44	853.787	1132.82	1131.23	1171.79	ENSG00000055609	KMT2C	lysine methyltransferase 2C [Source:HGNC Symbol
874	ENSG00000023330	1647.45	-0.266639	0.0701099	-3.80316	0.000142863	0.00238882	1820.27	1825.51	1751.09	1553.3	1402.98	1531.56	ENSG00000023330	ALAS1	5'-aminolevulinate synthase 1 [Source:HGNC Symbol
875	ENSG00000130052	1719.43	0.277774	0.0730328	3.80342	0.000142712	0.00238882	1608.97	1566.07	1485.31	2019.63	1770.66	1865.92	ENSG00000130052	STARD8	StAR related lipid transfer domain containing 8 [Source:HGNC Symbol
876	ENSG00000112655	1318.25	0.302577	0.0796004	3.80121	0.000143993	0.00240277	1159.23	1159.59	1223.06	1538.76	1321.17	1507.68	ENSG00000112655	PTK7	protein tyrosine kinase 7 (inactive) [Source:HGNC Symbol
877	ENSG00000137038	1209.47	-0.326024	0.0857698	-3.80115	0.000144025	0.00240277	1258.1	1415.87	1360.65	1190.98	995.818	1035.42	ENSG00000137038	DMAC1	distal membrane arm assembly complex 1 [Source:HGNC Symbol
878	ENSG00000169567	5969.02	-0.239628	0.0630521	-3.80048	0.000144418	0.00240658	6194.53	6288.45	6906.73	5830.75	5264.01	5329.66	ENSG00000169567	HINT1	histidine triad nucleotide binding protein 1 [Source:HGNC Symbol
879	ENSG00000138074	3772.08	-0.266191	0.0700585	-3.79955	0.000144958	0.00241283	4290.91	4240.27	3820.87	3731.72	3279.9	3268.83	ENSG00000138074	SLC5A6	solute carrier family 5 member 6 [Source:HGNC Symbol
880	ENSG00000143851	5278.84	-0.218458	0.0575313	-3.7972	0.000146339	0.00243305	5910.54	5586.82	5533.15	5082.62	4659.37	4900.54	ENSG00000143851	PTPN7	protein tyrosine phosphatase non-receptor type 7 [Source:HGNC Symbol
881	ENSG00000129946	96.1692	0.838256	0.220844	3.7957	0.00014723	0.00244509	56.217	71.4239	79.969	126.366	112.841	130.198	ENSG00000129946	SHC2	SHC adaptor protein 2 [Source:HGNC Symbol
882	ENSG00000111145	551.809	0.391315	0.10311	3.79514	0.000147563	0.00244783	499.168	473.708	459.822	569.208	677.983	630.962	ENSG00000111145	ELK3	ETS transcription factor ELK3 [Source:HGNC Symbol
883	ENSG00000165795	886.089	0.32107	0.0846135	3.79455	0.00014791	0.00244903	764.745	844.482	753.825	1013.17	948.801	991.511	ENSG00000165795	NDRG2	NDRG family member 2 [Source:HGNC Symbol
884	ENSG00000161249	11.4442	2.83902	0.748203	3.79445	0.00014797	0.00244903	3.87703	3.15105	1.17601	27.9572	17.8664	14.6377	ENSG00000161249	DMKN	dermokine [Source:HGNC Symbol
885	ENSG00000159792	511.43	-0.419167	0.110531	-3.79231	0.000149255	0.00246752	608.694	626.009	519.798	464.089	397.763	452.228	ENSG00000159792	PSKH1	protein serine kinase H1 [Source:HGNC Symbol
886	ENSG00000133243	1615.03	-0.308695	0.0814068	-3.792	0.000149438	0.00246775	1832.87	1784.55	1739.33	1624.87	1388.88	1319.7	ENSG00000133243	BTBD2	BTB domain containing 2 [Source:HGNC Symbol
887	ENSG00000088280	179.273	0.707632	0.186675	3.79071	0.000150216	0.00247501	133.758	168.056	105.841	251.615	185.247	231.121	ENSG00000088280	ASAP3	ArfGAP with SH3 domain, ankyrin repeat and PH domain 3 [Source:HGNC Symbol
888	ENSG00000108515	249.902	0.587077	0.154872	3.79072	0.000150209	0.00247501	246.192	178.56	172.874	309.766	313.132	278.887	ENSG00000108515	ENO3	enolase 3 [Source:HGNC Symbol
889	ENSG00000091409	641.073	0.41545	0.109646	3.78903	0.000151239	0.00248907	480.752	577.693	592.711	643.015	771.077	781.19	ENSG00000091409	ITGA6	integrin subunit alpha 6 [Source:HGNC Symbol
890	ENSG00000064999	1222.5	0.288191	0.0760941	3.7873	0.000152293	0.00250359	1117.55	1124.93	1057.24	1404.57	1358.79	1271.94	ENSG00000064999	ANKS1A	ankyrin repeat and sterile alpha motif domain containing 1A [Source:HGNC Symbol
891	ENSG00000065328	1117.2	0.295343	0.0779989	3.78651	0.00015278	0.00250659	1033.23	974.726	1003.14	1155.19	1270.4	1266.55	ENSG00000065328	MCM10	minichromosome maintenance 10 replication initiation factor [Source:HGNC Symbol
892	ENSG00000154217	484.558	0.401324	0.10599	3.78644	0.000152818	0.00250659	386.734	446.399	421.013	521.122	560.441	571.64	ENSG00000154217	PITPNC1	phosphatidylinositol transfer protein cytoplasmic 1 [Source:HGNC Symbol
893	ENSG00000029364	1349.37	-0.260852	0.0689354	-3.784	0.000154326	0.00252849	1465.52	1470.49	1477.07	1227.88	1231.84	1223.4	ENSG00000029364	SLC39A9	solute carrier family 39 member 9 [Source:HGNC Symbol
894	ENSG00000173083	233.238	0.542115	0.143317	3.78262	0.000155185	0.00253973	177.374	186.962	205.803	271.744	297.147	260.397	ENSG00000173083	HPSE	heparanase [Source:HGNC Symbol
895	ENSG00000096006	66.5758	1.01947	0.269552	3.78209	0.000155515	0.00254227	32.9548	51.4672	48.2166	77.1618	90.2724	99.3822	ENSG00000096006	CRISP3	cysteine rich secretory protein 3 [Source:HGNC Symbol
896	ENSG00000137207	1868.33	-0.254207	0.0672187	-3.7818	0.000155701	0.00254248	2014.12	2047.13	2033.33	1792.61	1709.53	1613.23	ENSG00000137207	YIPF3	Yip1 domain family member 3 [Source:HGNC Symbol
897	ENSG00000113356	434.471	0.428556	0.113372	3.78009	0.000156771	0.00255425	336.333	384.429	391.613	469.681	537.873	486.896	ENSG00000113356	POLR3G	RNA polymerase III subunit G [Source:HGNC Symbol
898	ENSG00000273706	148.656	0.658278	0.174131	3.78035	0.000156606	0.00255425	126.004	111.337	108.193	188.991	170.201	187.208	ENSG00000273706	LHX1	LIM homeobox 1 [Source:HGNC Symbol
899	ENSG00000117408	895.212	-0.315925	0.083592	-3.77937	0.000157225	0.0025588	1008.03	965.273	1003.14	855.49	772.017	767.323	ENSG00000117408	IPO13	importin 13 [Source:HGNC Symbol
900	ENSG00000013561	1246.73	-0.28497	0.0754129	-3.77879	0.000157589	0.00256188	1360.84	1307.69	1440.62	1100.39	1170.72	1100.14	ENSG00000013561	RNF14	ring finger protein 14 [Source:HGNC Symbol
901	ENSG00000115828	165.926	0.683007	0.180818	3.77731	0.000158531	0.00257147	117.28	114.488	150.53	206.883	232.263	174.111	ENSG00000115828	QPCT	glutaminyl-peptide cyclotransferase [Source:HGNC Symbol
902	ENSG00000172183	81.6527	0.945776	0.250376	3.77743	0.000158455	0.00257147	50.4014	64.0714	52.9207	123.012	80.869	118.642	ENSG00000172183	ISG20	interferon stimulated exonuclease gene 20 [Source:HGNC Symbol
903	ENSG00000169398	1448.4	0.258657	0.0684909	3.77653	0.000159031	0.00257387	1309.47	1357.05	1290.09	1567.84	1583.53	1582.41	ENSG00000169398	PTK2	protein tyrosine kinase 2 [Source:HGNC Symbol
904	ENSG00000159433	57.0351	1.06969	0.283232	3.77674	0.000158897	0.00257387	37.8011	43.0644	29.4004	69.3338	85.5707	77.0405	ENSG00000159433	STARD9	StAR related lipid transfer domain containing 9 [Source:HGNC Symbol
905	ENSG00000168710	3068.92	0.225671	0.0597891	3.77446	0.000160357	0.00259248	2801.16	2781.33	2904.76	3454.39	3199.97	3271.91	ENSG00000168710	AHCYL1	adenosylhomocysteinase like 1 [Source:HGNC Symbol
906	ENSG00000162654	4227.41	-0.227762	0.0603514	-3.77393	0.000160693	0.00259504	4609.79	4546.97	4526.48	3647.85	4132.78	3900.56	ENSG00000162654	GBP4	guanylate binding protein 4 [Source:HGNC Symbol
907	ENSG00000205220	239.546	-0.561554	0.148824	-3.77328	0.000161115	0.00259898	310.163	307.753	237.555	204.647	189.948	187.208	ENSG00000205220	PSMB10	proteasome 20S subunit beta 10 [Source:HGNC Symbol
908	ENSG00000026508	8793.88	0.195226	0.0517696	3.77105	0.000162563	0.00261944	7876.19	8266.26	8457.9	9579.25	9220.95	9362.73	ENSG00000026508	CD44	CD44 molecule (Indian blood group) [Source:HGNC Symbol
909	ENSG00000240694	124.999	0.73208	0.194151	3.77067	0.000162808	0.00262051	85.2947	90.3302	107.017	155.442	140.11	171.8	ENSG00000240694	PNMA2	PNMA family member 2 [Source:HGNC Symbol
910	ENSG00000245532	401.331	0.465656	0.123538	3.76934	0.000163679	0.00263164	367.349	319.307	325.756	401.465	483.334	510.778	ENSG00000245532	NEAT1	nuclear paraspeckle assembly transcript 1 [Source:HGNC Symbol
911	ENSG00000186854	37.9111	1.36954	0.363492	3.76773	0.000164739	0.00264286	24.2315	13.6546	25.8723	42.4949	61.1219	60.0916	ENSG00000186854	TRABD2A	TraB domain containing 2A [Source:HGNC Symbol
912	ENSG00000105053	1365.14	-0.271746	0.0721205	-3.76794	0.000164602	0.00264286	1469.4	1502	1506.47	1303.92	1223.38	1185.65	ENSG00000105053	VRK3	VRK serine/threonine kinase 3 [Source:HGNC Symbol
913	ENSG00000107521	2457.35	-0.24968	0.0663564	-3.7627	0.000168086	0.00269361	2668.37	2702.55	2634.27	2418.86	2125.16	2194.88	ENSG00000107521	HPS1	HPS1 biogenesis of lysosomal organelles complex 3 subunit 1 [Source:HGNC Symbol
914	ENSG00000189241	1029.2	-0.296743	0.0788914	-3.76142	0.000168953	0.00270159	1138.88	1093.42	1172.49	938.243	879.216	952.991	ENSG00000189241	TSPYL1	TSPY like 1 [Source:HGNC Symbol
915	ENSG00000132646	3952.76	-0.217585	0.0578426	-3.76168	0.000168776	0.00270159	4156.18	4265.48	4326.56	3815.6	3655.09	3497.64	ENSG00000132646	PCNA	proliferating cell nuclear antigen [Source:HGNC Symbol
916	ENSG00000134690	2078.06	-0.277576	0.0738297	-3.75967	0.000170135	0.00270743	2265.16	2208.89	2354.38	2061	1844	1734.95	ENSG00000134690	CDCA8	cell division cycle associated 8 [Source:HGNC Symbol
917	ENSG00000174944	35.1579	-1.39656	0.371475	-3.75951	0.000170244	0.00270743	43.6166	63.0211	45.8646	20.1292	24.4488	13.8673	ENSG00000174944	P2RY14	purinergic receptor P2Y14 [Source:HGNC Symbol
918	ENSG00000163975	552.855	0.391219	0.104046	3.76005	0.00016988	0.00270743	475.906	519.924	437.477	674.327	600.876	608.62	ENSG00000163975	MELTF	melanotransferrin [Source:HGNC Symbol
919	ENSG00000110811	478.007	0.422376	0.112336	3.75995	0.00016995	0.00270743	465.244	372.875	385.733	565.853	552.919	525.416	ENSG00000110811	P3H3	prolyl 3-hydroxylase 3 [Source:HGNC Symbol
920	ENSG00000105401	6823.49	0.209079	0.0555981	3.76054	0.000169547	0.00270743	6469.8	6375.63	6141.15	7666.98	6988.59	7298.82	ENSG00000105401	CDC37	cell division cycle 37, HSP90 cochaperone [Source:HGNC Symbol
921	ENSG00000067829	1304.95	-0.326679	0.0869264	-3.75811	0.000171201	0.00271971	1518.83	1463.14	1370.06	1310.63	1073.87	1093.2	ENSG00000067829	IDH3G	isocitrate dehydrogenase (NAD(+)) 3 non-catalytic subunit gamma [Source:HGNC Symbol
922	ENSG00000112715	904.368	0.353933	0.0942393	3.75569	0.000172868	0.0027432	869.425	814.022	697.377	1009.81	960.085	1075.49	ENSG00000112715	VEGFA	vascular endothelial growth factor A [Source:HGNC Symbol
923	ENSG00000166197	4366.89	0.213725	0.056913	3.75528	0.000173145	0.00274462	4050.53	4059.61	4024.32	4440.72	4842.74	4783.44	ENSG00000166197	NOLC1	nucleolar and coiled-body phosphoprotein 1 [Source:HGNC Symbol
924	ENSG00000166167	571.346	-0.353527	0.09417	-3.75414	0.000173938	0.0027542	630.987	649.117	643.28	503.229	489.916	511.549	ENSG00000166167	BTRC	beta-transducin repeat containing E3 ubiquitin protein ligase [Source:HGNC Symbol
925	ENSG00000174939	66.756	0.998479	0.266279	3.74975	0.000177011	0.00279984	41.6781	51.4672	39.9845	107.356	79.9287	80.1221	ENSG00000174939	ASPHD1	aspartate beta-hydroxylase domain containing 1 [Source:HGNC Symbol
926	ENSG00000134779	1255.83	-0.274703	0.0733495	-3.74513	0.000180302	0.00284655	1324.01	1412.72	1387.7	1178.67	1108.66	1123.25	ENSG00000134779	TPGS2	tubulin polyglutamylase complex subunit 2 [Source:HGNC Symbol
927	ENSG00000089048	265.712	0.502652	0.134218	3.74506	0.000180353	0.00284655	236.499	206.919	216.387	291.873	324.416	318.177	ENSG00000089048	ESF1	ESF1 nucleolar pre-rRNA processing protein homolog [Source:HGNC Symbol
928	ENSG00000152284	40.499	1.26922	0.339095	3.74295	0.000181874	0.00286746	21.3237	21.007	29.4004	46.9681	61.1219	63.1732	ENSG00000152284	TCF7L1	transcription factor 7 like 1 [Source:HGNC Symbol
929	ENSG00000196230	43319.1	-0.204932	0.0547596	-3.74238	0.000182282	0.0028708	45891.5	46978	46297.3	43253.1	39112.4	38382.3	ENSG00000196230	TUBB	tubulin beta class I [Source:HGNC Symbol
930	ENSG00000168280	25.96	1.58548	0.423722	3.74179	0.000182713	0.00287449	15.5081	12.6042	10.5841	39.14	43.2555	34.6682	ENSG00000168280	KIF5C	kinesin family member 5C [Source:HGNC Symbol
931	ENSG00000168393	1262.76	-0.271591	0.0726187	-3.73996	0.000184052	0.00289245	1414.15	1392.77	1334.78	1180.91	1136.87	1117.09	ENSG00000168393	DTYMK	deoxythymidylate kinase [Source:HGNC Symbol
932	ENSG00000036549	683.473	-0.347611	0.0929679	-3.73905	0.000184719	0.0028967	727.913	751.001	819.682	570.326	605.577	626.339	ENSG00000036549	ZZZ3	zinc finger ZZ-type containing 3 [Source:HGNC Symbol
933	ENSG00000112984	2353.37	-0.250317	0.0669426	-3.73928	0.000184548	0.0028967	2510.38	2624.83	2533.14	2309.26	2038.65	2103.98	ENSG00000112984	KIF20A	kinesin family member 20A [Source:HGNC Symbol
934	ENSG00000143179	1528.62	-0.27957	0.0747818	-3.73848	0.000185136	0.00290014	1761.14	1641.7	1622.9	1482.85	1308.01	1355.14	ENSG00000143179	UCK2	uridine-cytidine kinase 2 [Source:HGNC Symbol
935	ENSG00000104907	2971.73	-0.257615	0.0689219	-3.73778	0.000185653	0.00290512	3313.89	3291.8	3099.97	2932.15	2498.48	2694.11	ENSG00000104907	TRMT1	tRNA methyltransferase 1 [Source:HGNC Symbol
936	ENSG00000172159	253.18	0.52244	0.139804	3.73693	0.000186278	0.00291179	225.837	185.912	211.683	305.292	278.34	312.014	ENSG00000172159	FRMD3	FERM domain containing 3 [Source:HGNC Symbol
937	ENSG00000162413	1763.86	-0.294363	0.0787784	-3.73659	0.000186531	0.00291263	2069.37	1983.06	1773.43	1709.86	1490.44	1556.99	ENSG00000162413	KLHL21	kelch like family member 21 [Source:HGNC Symbol
938	ENSG00000167325	2170.91	-0.230326	0.061678	-3.73433	0.000188213	0.00293576	2371.77	2316.02	2344.97	1937.99	2033.95	2020.77	ENSG00000167325	RRM1	ribonucleotide reductase catalytic subunit M1 [Source:HGNC Symbol
939	ENSG00000166313	123.327	0.753796	0.20188	3.73388	0.000188551	0.0029379	106.618	94.5316	74.0889	144.259	144.812	175.652	ENSG00000166313	APBB1	amyloid beta precursor protein binding family B member 1 [Source:HGNC Symbol
940	ENSG00000131143	6976.8	-0.262134	0.0702119	-3.73347	0.000188858	0.00293956	7419.67	7494.26	7908.7	7125.73	5957.98	5954.46	ENSG00000131143	COX4I1	cytochrome c oxidase subunit 4I1 [Source:HGNC Symbol
941	ENSG00000078808	6180.1	-0.247606	0.0663784	-3.73022	0.000191316	0.00297465	6877.86	6856.69	6386.94	6207.61	5451.14	5300.39	ENSG00000078808	SDF4	stromal cell derived factor 4 [Source:HGNC Symbol
942	ENSG00000136854	531.102	0.389876	0.10455	3.72909	0.00019217	0.00298475	500.137	460.054	418.661	589.337	582.069	636.354	ENSG00000136854	STXBP1	syntaxin binding protein 1 [Source:HGNC Symbol
943	ENSG00000035141	1299.28	-0.267983	0.0719321	-3.72549	0.000194933	0.00302387	1372.47	1409.57	1478.25	1171.96	1166.96	1196.44	ENSG00000035141	FAM136A	family with sequence similarity 136 member A [Source:HGNC Symbol
944	ENSG00000177283	73.5971	0.998681	0.268083	3.72528	0.000195102	0.00302387	49.4322	32.5609	65.8568	89.463	107.198	97.071	ENSG00000177283	FZD8	frizzled class receptor 8 [Source:HGNC Symbol
945	ENSG00000131721	68.1035	0.939986	0.252368	3.72467	0.000195574	0.00302799	45.5551	44.1147	50.5686	83.8715	95.9144	88.5966	ENSG00000131721	RHOXF2	Rhox homeobox family member 2 [Source:HGNC Symbol
946	ENSG00000101230	227.658	0.531271	0.142686	3.72337	0.000196581	0.00304036	203.544	181.711	172.874	267.271	267.056	273.494	ENSG00000101230	ISM1	isthmin 1 [Source:HGNC Symbol
947	ENSG00000158186	76.8897	0.881009	0.236737	3.72147	0.000198063	0.00305359	57.1862	55.6686	49.3926	97.291	97.7951	104.005	ENSG00000158186	MRAS	muscle RAS oncogene homolog [Source:HGNC Symbol
948	ENSG00000204681	122.515	0.820433	0.220428	3.722	0.000197652	0.00305359	98.8643	97.6827	69.3849	115.184	176.783	177.193	ENSG00000204681	GABBR1	gamma-aminobutyric acid type B receptor subunit 1 [Source:HGNC Symbol
949	ENSG00000198795	1415.11	-0.265913	0.0714518	-3.72158	0.000197982	0.00305359	1565.35	1577.63	1490.01	1346.42	1256.29	1254.99	ENSG00000198795	ZNF521	zinc finger protein 521 [Source:HGNC Symbol
950	ENSG00000170915	479.417	0.402437	0.108219	3.71871	0.000200243	0.0030807	369.287	442.198	428.069	542.369	566.083	528.498	ENSG00000170915	PAQR8	progestin and adipoQ receptor family member 8 [Source:HGNC Symbol
951	ENSG00000180448	1249.19	0.315538	0.0848502	3.71876	0.0002002	0.0030807	1226.11	1103.92	1006.67	1449.3	1310.83	1398.28	ENSG00000180448	ARHGAP45	Rho GTPase activating protein 45 [Source:HGNC Symbol
952	ENSG00000197894	1330.52	-0.274984	0.0739535	-3.71834	0.000200537	0.003082	1424.81	1472.59	1473.55	1249.13	1126.52	1236.5	ENSG00000197894	ADH5	alcohol dehydrogenase 5 (class III), chi polypeptide [Source:HGNC Symbol
953	ENSG00000185504	1978.6	-0.277915	0.0747567	-3.71759	0.000201131	0.00308789	2319.43	2214.14	1968.65	1879.84	1733.04	1756.52	ENSG00000185504	FAAP100	FA core complex associated protein 100 [Source:HGNC Symbol
954	ENSG00000166961	57.5394	1.17248	0.315638	3.71464	0.000203493	0.00312087	39.7396	31.5105	34.1044	112.947	71.4657	55.4691	ENSG00000166961	MS4A15	membrane spanning 4-domains A15 [Source:HGNC Symbol
955	ENSG00000131373	306.288	-0.470888	0.126799	-3.71367	0.000204276	0.00312633	355.718	331.911	381.029	249.378	245.428	274.264	ENSG00000131373	HACL1	2-hydroxyacyl-CoA lyase 1 [Source:HGNC Symbol
956	ENSG00000210140	433.439	-0.451852	0.121666	-3.71388	0.000204106	0.00312633	437.135	494.715	570.367	382.454	380.837	335.126	ENSG00000210140	MT-TC	mitochondrially encoded tRNA-Cys (UGU/C) [Source:HGNC Symbol
957	ENSG00000073282	26.9343	1.5702	0.423176	3.71052	0.000206835	0.00316218	11.6311	10.5035	18.8162	39.14	46.0765	35.4386	ENSG00000073282	TP63	tumor protein p63 [Source:HGNC Symbol
958	ENSG00000116830	1871.35	-0.236639	0.0637845	-3.70998	0.000207276	0.00316561	2081.97	2008.27	1982.76	1712.1	1714.24	1728.79	ENSG00000116830	TTF2	transcription termination factor 2 [Source:HGNC Symbol
959	ENSG00000166454	620.838	-0.337311	0.0909479	-3.70883	0.000208218	0.00317667	698.835	681.678	698.553	556.907	539.754	549.299	ENSG00000166454	ATMIN	ATM interactor [Source:HGNC Symbol
960	ENSG00000196821	3338.4	-0.210755	0.0568395	-3.70789	0.000208992	0.00318517	3505.81	3580.65	3658.58	3178.17	3027.89	3079.31	ENSG00000196821	ILRUN	inflammation and lipid regulator with UBA-like and NBR1-like domains [Source:HGNC Symbol
961	ENSG00000138175	218.67	0.560855	0.151345	3.7058	0.000210727	0.00320826	181.251	154.402	194.042	284.045	254.832	243.448	ENSG00000138175	ARL3	ADP ribosylation factor like GTPase 3 [Source:HGNC Symbol
962	ENSG00000126705	803.259	0.324563	0.0876173	3.70433	0.00021195	0.00322354	762.806	704.786	671.504	893.511	863.23	923.715	ENSG00000126705	AHDC1	AT-hook DNA binding motif containing 1 [Source:HGNC Symbol
963	ENSG00000134308	6140.53	-0.204533	0.0552931	-3.69907	0.000216393	0.00328769	6422.3	6462.81	6839.7	5925.8	5516.96	5675.57	ENSG00000134308	YWHAQ	tyrosine 3-monooxygenase/tryptophan 5-monooxygenase activation protein theta [Source:HGNC Symbol
964	ENSG00000178982	10039	-0.235747	0.0637607	-3.69737	0.000217847	0.00330634	10660.9	10963.6	10942.8	10187.6	8781.81	8697.1	ENSG00000178982	EIF3K	eukaryotic translation initiation factor 3 subunit K [Source:HGNC Symbol
965	ENSG00000088986	3119.12	-0.284147	0.0768623	-3.69683	0.000218307	0.0033099	3242.17	3429.4	3602.13	3151.33	2553.96	2735.71	ENSG00000088986	DYNLL1	dynein light chain LC8-type 1 [Source:HGNC Symbol
966	ENSG00000129055	698.052	-0.339983	0.0920257	-3.69443	0.000220378	0.00333784	790.915	720.541	829.09	618.413	599.935	629.421	ENSG00000129055	ANAPC13	anaphase promoting complex subunit 13 [Source:HGNC Symbol
967	ENSG00000110328	474.795	0.383079	0.103757	3.69208	0.000222429	0.00336542	416.781	416.989	403.373	516.649	525.649	569.329	ENSG00000110328	GALNT18	polypeptide N-acetylgalactosaminyltransferase 18 [Source:HGNC Symbol
968	ENSG00000188554	1045.97	-0.302356	0.0819243	-3.69067	0.000223661	0.00338056	1065.21	1202.65	1198.36	962.845	899.903	946.828	ENSG00000188554	NBR1	NBR1 autophagy cargo receptor [Source:HGNC Symbol
969	ENSG00000127920	678.602	0.37707	0.10218	3.69025	0.000224034	0.0033827	537.938	562.988	672.68	723.532	808.69	765.782	ENSG00000127920	GNG11	G protein subunit gamma 11 [Source:HGNC Symbol
970	ENSG00000149480	6414.35	-0.202877	0.0549854	-3.68966	0.000224557	0.00338711	6999.98	6795.77	6793.84	6288.13	5827.27	5781.12	ENSG00000149480	MTA2	metastasis associated 1 family member 2 [Source:HGNC Symbol
971	ENSG00000179750	270.956	-0.493103	0.133757	-3.68657	0.000227297	0.0034249	331.486	315.105	302.236	248.26	219.099	209.55	ENSG00000179750	APOBEC3B	apolipoprotein B mRNA editing enzyme catalytic subunit 3B [Source:HGNC Symbol
972	ENSG00000162676	426.773	-0.411467	0.111635	-3.68582	0.000227969	0.00342564	533.092	447.45	480.99	361.207	365.791	372.106	ENSG00000162676	GFI1	growth factor independent 1 transcriptional repressor [Source:HGNC Symbol
973	ENSG00000061676	2772.73	0.216646	0.058784	3.68547	0.000228282	0.00342564	2532.67	2508.24	2655.44	2950.04	3001.56	2988.4	ENSG00000061676	NCKAP1	NCK associated protein 1 [Source:HGNC Symbol
974	ENSG00000124767	3682.93	0.268082	0.0727374	3.68561	0.000228154	0.00342564	3146.21	3193.07	3690.33	3741.79	4218.35	4107.8	ENSG00000124767	GLO1	glyoxalase I [Source:HGNC Symbol
975	ENSG00000105968	3190.96	-0.225068	0.0610599	-3.68602	0.000227785	0.00342564	3373.02	3470.36	3473.95	3079.76	2774.94	2973.76	ENSG00000105968	H2AZ2	H2A.Z variant histone 2 [Source:HGNC Symbol
976	ENSG00000100207	1264.7	0.339735	0.0922316	3.68349	0.000230059	0.00344876	1244.53	1131.23	972.564	1393.39	1324.94	1521.55	ENSG00000100207	TCF20	transcription factor 20 [Source:HGNC Symbol
977	ENSG00000164929	110.117	0.736724	0.200024	3.68318	0.000230342	0.00344947	87.2332	74.5749	85.8491	145.377	129.767	137.902	ENSG00000164929	BAALC	BAALC binder of MAP3K1 and KLF4 [Source:HGNC Symbol
978	ENSG00000184602	249.983	0.522601	0.141948	3.68163	0.000231747	0.00346696	214.206	223.725	176.402	312.002	287.743	285.82	ENSG00000184602	SNN	stannin [Source:HGNC Symbol
979	ENSG00000164091	4779.05	-0.190899	0.051868	-3.68048	0.000232797	0.00347911	5030.45	5145.67	5107.43	4526.83	4440.27	4423.66	ENSG00000164091	WDR82	WD repeat domain 82 [Source:HGNC Symbol
980	ENSG00000139289	434.475	0.418061	0.113625	3.67932	0.000233858	0.0034914	334.394	376.026	405.725	517.767	506.842	466.095	ENSG00000139289	PHLDA1	pleckstrin homology like domain family A member 1 [Source:HGNC Symbol
981	ENSG00000204568	2306	-0.235416	0.0640086	-3.67788	0.000235178	0.00350753	2516.19	2380.1	2583.7	2194.08	2085.67	2076.24	ENSG00000204568	MRPS18B	mitochondrial ribosomal protein S18B [Source:HGNC Symbol
982	ENSG00000078618	2168.43	-0.230595	0.0627338	-3.67576	0.000237138	0.00353124	2292.3	2341.23	2393.19	1946.94	1973.77	2063.14	ENSG00000078618	NRDC	nardilysin convertase [Source:HGNC Symbol
983	ENSG00000100991	1878.52	-0.238404	0.0648605	-3.67564	0.00023725	0.00353124	2056.77	2024.03	2016.87	1791.5	1713.3	1668.7	ENSG00000100991	TRPC4AP	transient receptor potential cation channel subfamily C member 4 associated protein [Source:HGNC Symbol
984	ENSG00000144674	159.876	0.717698	0.195353	3.67386	0.000238915	0.00354133	123.096	132.344	108.193	147.614	206.874	241.137	ENSG00000144674	GOLGA4	golgin A4 [Source:HGNC Symbol
985	ENSG00000114805	1752.74	0.25033	0.0681234	3.67465	0.000238179	0.00354133	1650.65	1592.33	1559.4	1851.88	2000.1	1862.07	ENSG00000114805	PLCH1	phospholipase C eta 1 [Source:HGNC Symbol
986	ENSG00000110492	924.209	0.340811	0.0927725	3.67362	0.000239138	0.00354133	838.408	799.317	806.746	1161.9	928.113	1010.77	ENSG00000110492	MDK	midkine [Source:HGNC Symbol
987	ENSG00000136504	1397.41	-0.265985	0.0724041	-3.67362	0.000239136	0.00354133	1480.06	1524.06	1572.33	1299.45	1305.19	1203.37	ENSG00000136504	KAT7	lysine acetyltransferase 7 [Source:HGNC Symbol
988	ENSG00000134755	528.056	-0.366749	0.0998235	-3.67398	0.000238804	0.00354133	616.448	612.355	555.079	452.906	473.93	457.62	ENSG00000134755	DSC2	desmocollin 2 [Source:HGNC Symbol
989	ENSG00000151552	1022.77	-0.335698	0.0914106	-3.67242	0.000240268	0.00355445	1206.73	1129.13	1084.29	1022.11	828.437	865.935	ENSG00000151552	QDPR	quinoid dihydropteridine reductase [Source:HGNC Symbol
990	ENSG00000116574	106.65	0.793247	0.216086	3.67098	0.000241627	0.00356735	73.6636	94.5316	65.8568	139.786	116.602	149.459	ENSG00000116574	RHOU	ras homolog family member U [Source:HGNC Symbol
991	ENSG00000179091	8862.15	-0.231108	0.0629532	-3.67111	0.000241497	0.00356735	9648.97	9898.51	9159.98	8815.46	7558.43	8091.56	ENSG00000179091	CYC1	cytochrome c1 [Source:HGNC Symbol
992	ENSG00000077942	227.055	0.530618	0.144568	3.67037	0.000242203	0.00357225	190.944	178.56	186.986	296.346	252.951	256.545	ENSG00000077942	FBLN1	fibulin 1 [Source:HGNC Symbol
993	ENSG00000146555	126.637	0.712106	0.194128	3.66823	0.000244232	0.00359855	104.68	82.9777	99.9612	158.797	173.962	139.443	ENSG00000146555	SDK1	sidekick cell adhesion molecule 1 [Source:HGNC Symbol
994	ENSG00000134245	37.2296	1.3815	0.376673	3.66763	0.000244809	0.00360263	18.4159	31.5105	11.7601	50.3229	62.0623	49.3059	ENSG00000134245	WNT2B	Wnt family member 2B [Source:HGNC Symbol
995	ENSG00000092445	1184.7	0.312515	0.0852136	3.66743	0.000245001	0.00360263	1072	1091.31	1004.32	1459.36	1217.74	1263.46	ENSG00000092445	TYRO3	TYRO3 protein tyrosine kinase [Source:HGNC Symbol
996	ENSG00000198435	567.37	0.374395	0.1021	3.66696	0.000245453	0.00360565	514.676	485.262	482.166	604.993	706.194	610.931	ENSG00000198435	NRARP	NOTCH regulated ankyrin repeat protein [Source:HGNC Symbol
997	ENSG00000100348	2582.48	-0.274286	0.0748522	-3.66437	0.000247946	0.00363862	2728.46	2838.05	2911.81	2617.91	2189.11	2209.52	ENSG00000100348	TXN2	thioredoxin 2 [Source:HGNC Symbol
998	ENSG00000099942	3059.82	-0.226589	0.061865	-3.66264	0.000249633	0.00365969	3218.91	3474.56	3203.46	2852.75	2894.36	2714.91	ENSG00000099942	CRKL	CRK like proto-oncogene, adaptor protein [Source:HGNC Symbol
999	ENSG00000086061	4241.32	-0.206757	0.0564684	-3.66147	0.00025077	0.00367268	4483.79	4435.63	4718.17	3843.55	3905.22	4061.57	ENSG00000086061	DNAJA1	DnaJ heat shock protein family (Hsp40) member A1 [Source:HGNC Symbol
1000	ENSG00000136040	132.135	0.694753	0.189852	3.65944	0.000252764	0.00369819	96.9258	113.438	92.9052	146.496	158.917	184.127	ENSG00000136040	PLXNC1	plexin C1 [Source:HGNC Symbol
1001	ENSG00000035928	1728.78	0.294902	0.0806006	3.6588	0.000253395	0.00370372	1522.7	1481	1658.18	1699.8	2017.96	1993.04	ENSG00000035928	RFC1	replication factor C subunit 1 [Source:HGNC Symbol
1002	ENSG00000086589	1594.08	-0.251092	0.0686415	-3.65802	0.000254172	0.00370595	1781.5	1765.64	1649.95	1442.59	1438.72	1486.11	ENSG00000086589	RBM22	RNA binding motif protein 22 [Source:HGNC Symbol
1003	ENSG00000171222	1321.84	-0.280577	0.0766965	-3.65828	0.000253911	0.00370595	1401.55	1463.14	1482.95	1255.84	1224.32	1103.22	ENSG00000171222	SCAND1	SCAN domain containing 1 [Source:HGNC Symbol
1004	ENSG00000130669	2159.42	-0.273716	0.074829	-3.65788	0.000254308	0.00370595	2469.67	2390.6	2226.2	2149.35	1844	1876.71	ENSG00000130669	PAK4	p21 (RAC1) activated kinase 4 [Source:HGNC Symbol
1005	ENSG00000116221	2978.16	-0.230982	0.0632	-3.65478	0.000257407	0.00374738	3294.51	3215.12	3134.08	2918.73	2694.07	2612.44	ENSG00000116221	MRPL37	mitochondrial ribosomal protein L37 [Source:HGNC Symbol
1006	ENSG00000160445	497.828	-0.375285	0.102694	-3.6544	0.000257782	0.00374911	556.354	561.938	566.839	469.681	418.45	413.707	ENSG00000160445	ZER1	zyg-11 related cell cycle regulator [Source:HGNC Symbol
1007	ENSG00000162817	43.6744	1.16602	0.319286	3.65196	0.000260243	0.0037774	22.2929	31.5105	27.0483	63.7424	57.3606	60.0916	ENSG00000162817	C1orf115	chromosome 1 open reading frame 115 [Source:HGNC Symbol
1008	ENSG00000167130	617.47	-0.340783	0.0933094	-3.65218	0.000260022	0.0037774	697.866	691.131	679.736	558.025	564.203	513.86	ENSG00000167130	DOLPP1	dolichyldiphosphatase 1 [Source:HGNC Symbol
1009	ENSG00000003249	470.757	0.427601	0.117156	3.64983	0.00026241	0.00380507	352.81	455.852	395.141	580.391	538.813	501.534	ENSG00000003249	DBNDD1	dysbindin domain containing 1 [Source:HGNC Symbol
1010	ENSG00000161203	9105.41	-0.245602	0.0672983	-3.64945	0.000262799	0.00380694	10158.8	10142.2	9329.32	9204.62	7782.23	8015.29	ENSG00000161203	AP2M1	adaptor related protein complex 2 subunit mu 1 [Source:HGNC Symbol
1011	ENSG00000172890	1375.45	-0.285833	0.0783442	-3.64843	0.000263846	0.00381833	1524.64	1568.17	1437.09	1346.42	1213.04	1163.31	ENSG00000172890	NADSYN1	NAD synthetase 1 [Source:HGNC Symbol
1012	ENSG00000124562	3382.41	-0.246466	0.0675767	-3.64721	0.000265105	0.00383212	3510.65	3577.5	3922.01	3314.6	3026.01	2943.72	ENSG00000124562	SNRPC	small nuclear ribonucleoprotein polypeptide C [Source:HGNC Symbol
1013	ENSG00000149150	1593.26	-0.257344	0.0705633	-3.647	0.000265323	0.00383212	1747.57	1730.98	1724.04	1548.83	1381.36	1426.79	ENSG00000149150	SLC43A1	solute carrier family 43 member 1 [Source:HGNC Symbol
1014	ENSG00000198876	2959.3	-0.208249	0.057113	-3.64627	0.000266077	0.00383923	3194.67	3105.89	3216.4	2758.81	2775.88	2704.12	ENSG00000198876	DCAF12	DDB1 and CUL4 associated factor 12 [Source:HGNC Symbol
1015	ENSG00000177425	633.422	0.357875	0.098181	3.64505	0.00026734	0.00385364	536	559.837	571.543	646.37	771.077	715.706	ENSG00000177425	PAWR	pro-apoptotic WT1 regulator [Source:HGNC Symbol
1016	ENSG00000161981	1251.57	-0.290739	0.079769	-3.64476	0.000267642	0.00385421	1358.9	1370.71	1400.63	1224.52	1030.61	1124.02	ENSG00000161981	SNRNP25	small nuclear ribonucleoprotein U11/U12 subunit 25 [Source:HGNC Symbol
1017	ENSG00000186297	547.208	0.353909	0.0972051	3.64084	0.000271745	0.00389624	483.66	492.615	464.526	629.596	589.592	623.257	ENSG00000186297	GABRA5	gamma-aminobutyric acid type A receptor subunit alpha5 [Source:HGNC Symbol
1018	ENSG00000108557	1597.59	0.294219	0.0808138	3.64071	0.000271892	0.00389624	1581.83	1452.64	1268.92	1752.36	1750.91	1778.86	ENSG00000108557	RAI1	retinoic acid induced 1 [Source:HGNC Symbol
1019	ENSG00000189343	1149.41	-0.335893	0.0922572	-3.64083	0.000271756	0.00389624	1229.02	1148.03	1471.19	1055.66	1011.8	980.725	ENSG00000189343	RPS2P46	ribosomal protein S2 pseudogene 46 [Source:HGNC Symbol
1020	ENSG00000172216	553.717	0.374262	0.102784	3.64126	0.000271309	0.00389624	480.752	451.651	513.918	644.133	656.356	575.492	ENSG00000172216	CEBPB	CCAAT enhancer binding protein beta [Source:HGNC Symbol
1021	ENSG00000105767	152.564	0.655483	0.180013	3.64132	0.000271248	0.00389624	100.803	115.539	139.946	194.582	171.141	193.372	ENSG00000105767	CADM4	cell adhesion molecule 4 [Source:HGNC Symbol
1022	ENSG00000146701	13043.4	-0.230931	0.0634426	-3.64	0.000272634	0.00390305	13923.4	14193.4	14133.3	13283	11435.4	11291.8	ENSG00000146701	MDH2	malate dehydrogenase 2 [Source:HGNC Symbol
1023	ENSG00000008838	1548.8	-0.339375	0.0932603	-3.63901	0.000273689	0.00391432	1825.11	1836.01	1525.29	1549.95	1237.48	1318.93	ENSG00000008838	MED24	mediator complex subunit 24 [Source:HGNC Symbol
1024	ENSG00000134186	1325.01	0.313909	0.0863313	3.6361	0.000276802	0.00395497	1191.22	1122.83	1233.64	1288.27	1535.57	1578.56	ENSG00000134186	PRPF38B	pre-mRNA processing factor 38B [Source:HGNC Symbol
1025	ENSG00000183778	149.99	0.633537	0.17427	3.63537	0.000277586	0.0039623	112.434	111.337	129.362	174.453	197.471	174.882	ENSG00000183778	B3GALT5	beta-1,3-galactosyltransferase 5 [Source:HGNC Symbol
1026	ENSG00000152104	491.526	0.449869	0.123873	3.63168	0.00028158	0.00401079	453.613	461.104	330.46	536.778	605.577	561.625	ENSG00000152104	PTPN14	protein tyrosine phosphatase non-receptor type 14 [Source:HGNC Symbol
1027	ENSG00000167619	173.664	0.61158	0.168411	3.63148	0.000281805	0.00401079	147.327	152.301	111.721	215.829	202.173	212.632	ENSG00000167619	TMEM145	transmembrane protein 145 [Source:HGNC Symbol
1028	ENSG00000177380	1025.58	0.283875	0.078166	3.6317	0.000281561	0.00401079	957.627	935.863	879.659	1154.07	1119.94	1106.3	ENSG00000177380	PPFIA3	PTPRF interacting protein alpha 3 [Source:HGNC Symbol
1029	ENSG00000128714	1019.74	-0.290548	0.0800656	-3.62887	0.000284664	0.00404316	1063.28	1163.79	1139.56	901.339	959.144	891.358	ENSG00000128714	HOXD13	homeobox D13 [Source:HGNC Symbol
1030	ENSG00000182054	2671.9	-0.258921	0.0713537	-3.6287	0.000284853	0.00404316	2899.05	3035.51	2795.39	2650.34	2238.94	2412.14	ENSG00000182054	IDH2	isocitrate dehydrogenase (NADP(+)) 2 [Source:HGNC Symbol
1031	ENSG00000185252	780.095	-0.384104	0.105853	-3.62865	0.000284909	0.00404316	984.766	894.899	766.762	757.08	642.251	634.814	ENSG00000185252	ZNF74	zinc finger protein 74 [Source:HGNC Symbol
1032	ENSG00000130254	2125.53	0.255975	0.0705481	3.62837	0.000285213	0.00404356	2112.01	1875.93	1822.82	2300.32	2283.14	2358.98	ENSG00000130254	SAFB2	scaffold attachment factor B2 [Source:HGNC Symbol
1033	ENSG00000160233	275.997	0.515812	0.142177	3.62796	0.000285673	0.00404615	252.007	230.027	197.57	366.798	303.729	305.851	ENSG00000160233	LRRC3	leucine rich repeat containing 3 [Source:HGNC Symbol
1034	ENSG00000135519	61.115	1.0181	0.280657	3.62755	0.000286125	0.00404865	42.6474	47.2658	30.5764	95.0544	81.8094	69.3364	ENSG00000135519	KCNH3	potassium voltage-gated channel subfamily H member 3 [Source:HGNC Symbol
1035	ENSG00000129636	400.867	-0.393778	0.108561	-3.62727	0.000286437	0.00404914	448.767	461.104	456.294	342.196	343.223	353.616	ENSG00000129636	ITFG1	integrin alpha FG-GAP repeat containing 1 [Source:HGNC Symbol
1036	ENSG00000180901	728.716	-0.317558	0.0875679	-3.62642	0.000287383	0.00405859	811.269	815.072	800.866	626.241	634.728	684.119	ENSG00000180901	KCTD2	potassium channel tetramerization domain containing 2 [Source:HGNC Symbol
1037	ENSG00000117724	1345.95	0.40406	0.111434	3.626	0.000287847	0.00406122	1162.14	1261.47	1054.89	1214.46	1602.34	1780.41	ENSG00000117724	CENPF	centromere protein F [Source:HGNC Symbol
1038	ENSG00000081791	2162.1	-0.271683	0.0749626	-3.62424	0.000289809	0.00408496	2345.6	2348.59	2396.72	2145.99	1973.77	1761.92	ENSG00000081791	DELE1	DAP3 binding cell death enhancer 1 [Source:HGNC Symbol
1039	ENSG00000123358	182.984	0.565424	0.156048	3.62341	0.000290743	0.00409418	155.081	145.999	141.122	220.303	226.621	208.78	ENSG00000123358	NR4A1	nuclear receptor subfamily 4 group A member 1 [Source:HGNC Symbol
1040	ENSG00000173706	431.86	0.391079	0.107959	3.62248	0.000291788	0.00410495	365.41	388.63	366.917	477.509	518.126	474.569	ENSG00000173706	HEG1	heart development protein with EGF like domains 1 [Source:HGNC Symbol
1041	ENSG00000157326	328.514	-0.460778	0.127275	-3.62035	0.000294208	0.00413502	423.566	369.724	346.924	279.572	292.445	258.856	ENSG00000157326	DHRS4	dehydrogenase/reductase 4 [Source:HGNC Symbol
1042	ENSG00000103978	522.551	-0.375057	0.103622	-3.61948	0.000295192	0.00414487	543.754	620.757	606.824	431.659	482.393	449.916	ENSG00000103978	TMEM87A	transmembrane protein 87A [Source:HGNC Symbol
1043	ENSG00000168672	876.48	0.298471	0.0825042	3.61765	0.000297296	0.0041704	783.161	774.109	800.866	959.49	1013.68	927.567	ENSG00000168672	LRATD2	LRAT domain containing 2 [Source:HGNC Symbol
1044	ENSG00000150782	398.93	0.415427	0.114847	3.61723	0.000297775	0.00417313	321.794	336.112	368.093	454.025	485.214	428.345	ENSG00000150782	IL18	interleukin 18 [Source:HGNC Symbol
1045	ENSG00000160310	2854.94	-0.247735	0.0684937	-3.61691	0.000298143	0.00417428	3067.7	3234.03	2994.13	2805.78	2414.79	2613.21	ENSG00000160310	PRMT2	protein arginine methyltransferase 2 [Source:HGNC Symbol
1046	ENSG00000214706	2977.96	-0.227267	0.0629034	-3.61296	0.000302726	0.0042344	3226.66	3296	3110.56	2904.19	2608.5	2721.84	ENSG00000214706	IFRD2	interferon related developmental regulator 2 [Source:HGNC Symbol
1047	ENSG00000204291	159.464	0.620012	0.171652	3.61203	0.000303807	0.00424141	130.85	139.697	105.841	197.937	193.71	188.749	ENSG00000204291	COL15A1	collagen type XV alpha 1 chain [Source:HGNC Symbol
1048	ENSG00000134030	702.031	0.378642	0.104826	3.61211	0.000303714	0.00424141	686.235	608.153	535.087	832.006	724.06	826.644	ENSG00000134030	CTIF	cap binding complex dependent translation initiation factor [Source:HGNC Symbol
1049	ENSG00000047410	1494.59	0.308523	0.0854493	3.61059	0.000305497	0.00426094	1376.35	1332.9	1299.5	1432.53	1744.33	1781.95	ENSG00000047410	TPR	translocated promoter region, nuclear basket protein [Source:HGNC Symbol
1050	ENSG00000112514	4109.56	-0.238733	0.0661447	-3.60926	0.00030707	0.00427881	4347.12	4515.46	4479.44	4132.07	3657.91	3525.37	ENSG00000112514	CUTA	cutA divalent cation tolerance homolog [Source:HGNC Symbol
1051	ENSG00000101134	88.1744	0.84483	0.234201	3.60729	0.000309417	0.0043074	49.4322	63.0211	77.617	102.882	121.304	114.79	ENSG00000101134	DOK5	docking protein 5 [Source:HGNC Symbol
1052	ENSG00000169021	5713.44	-0.201416	0.0558426	-3.60686	0.00030993	0.00431045	5888.24	6059.48	6386.94	5395.74	5411.64	5138.6	ENSG00000169021	UQCRFS1	ubiquinol-cytochrome c reductase, Rieske iron-sulfur polypeptide 1 [Source:HGNC Symbol
1053	ENSG00000146223	5111.9	0.215377	0.0597461	3.60487	0.000312312	0.00433945	4788.14	4492.35	4915.74	5203.39	5665.53	5606.24	ENSG00000146223	RPL7L1	ribosomal protein L7 like 1 [Source:HGNC Symbol
1054	ENSG00000162517	1509.16	-0.254253	0.0705677	-3.60296	0.000314611	0.00436725	1623.51	1634.35	1665.24	1450.42	1371.01	1310.46	ENSG00000162517	PEF1	penta-EF-hand domain containing 1 [Source:HGNC Symbol
1055	ENSG00000124782	2195.25	0.290973	0.0807729	3.60236	0.000315342	0.00437324	2170.17	2042.93	1707.57	2413.26	2469.33	2368.22	ENSG00000124782	RREB1	ras responsive element binding protein 1 [Source:HGNC Symbol
1056	ENSG00000179314	624.516	0.368833	0.102394	3.60209	0.00031567	0.00437364	581.555	550.384	500.982	776.091	651.654	686.431	ENSG00000179314	WSCD1	WSC domain containing 1 [Source:HGNC Symbol
1057	ENSG00000141449	57.8903	1.01519	0.281866	3.60167	0.000316183	0.00437661	39.7396	40.9637	34.1044	69.3338	93.0934	70.1068	ENSG00000141449	GREB1L	GREB1 like retinoic acid receptor coactivator [Source:HGNC Symbol
1058	ENSG00000152078	40.2289	1.24718	0.34648	3.59957	0.000318739	0.00440655	23.2622	15.7553	32.9284	54.7961	54.5396	60.0916	ENSG00000152078	TLCD4	TLC domain containing 4 [Source:HGNC Symbol
1059	ENSG00000090857	2001.43	-0.253233	0.0703541	-3.5994	0.000318949	0.00440655	2234.14	2269.81	2022.75	1918.98	1767.83	1795.04	ENSG00000090857	PDPR	pyruvate dehydrogenase phosphatase regulatory subunit [Source:HGNC Symbol
1060	ENSG00000179409	3909.93	-0.236721	0.0657824	-3.59854	0.000320008	0.00441702	4178.47	4463.99	4043.14	3867.04	3480.19	3426.76	ENSG00000179409	GEMIN4	gem nuclear organelle associated protein 4 [Source:HGNC Symbol
1061	ENSG00000141543	5777.09	-0.230349	0.0640207	-3.59803	0.000320631	0.00442145	6371.9	6141.4	6194.07	5826.28	4994.13	5134.75	ENSG00000141543	EIF4A3	eukaryotic translation initiation factor 4A3 [Source:HGNC Symbol
1062	ENSG00000196998	425.52	-0.440271	0.122437	-3.5959	0.00032327	0.00445364	516.615	482.111	468.054	423.831	345.104	317.407	ENSG00000196998	WDR45	WD repeat domain 45 [Source:HGNC Symbol
1063	ENSG00000072134	404.876	0.400914	0.111559	3.59374	0.00032597	0.00448661	345.056	352.918	348.1	474.154	481.453	427.575	ENSG00000072134	EPN2	epsin 2 [Source:HGNC Symbol
1064	ENSG00000132591	2125.87	-0.277573	0.0772593	-3.59275	0.000327211	0.00449945	2374.68	2322.33	2287.35	2162.77	1834.6	1773.47	ENSG00000132591	ERAL1	Era like 12S mitochondrial rRNA chaperone 1 [Source:HGNC Symbol
1065	ENSG00000165424	129.762	0.681787	0.189813	3.59189	0.000328292	0.00451009	85.2947	110.287	103.489	162.152	170.201	147.147	ENSG00000165424	ZCCHC24	zinc finger CCHC-type containing 24 [Source:HGNC Symbol
1066	ENSG00000169410	663.038	-0.327891	0.0913104	-3.59095	0.000329469	0.00452201	697.866	741.548	774.994	601.638	582.069	580.115	ENSG00000169410	PTPN9	protein tyrosine phosphatase non-receptor type 9 [Source:HGNC Symbol
1067	ENSG00000064601	954.226	-0.312709	0.0872031	-3.58598	0.000335814	0.00460477	1051.65	1111.27	1005.49	925.942	844.423	786.583	ENSG00000064601	CTSA	cathepsin A [Source:HGNC Symbol
1068	ENSG00000102471	822.823	0.313254	0.0873731	3.58525	0.000336759	0.00461341	681.389	757.303	764.41	875.619	950.681	907.537	ENSG00000102471	NDFIP2	Nedd4 family interacting protein 2 [Source:HGNC Symbol
1069	ENSG00000135631	750.386	0.324202	0.0904457	3.58449	0.000337738	0.00462249	682.358	705.836	609.176	861.081	830.318	813.547	ENSG00000135631	RAB11FIP5	RAB11 family interacting protein 5 [Source:HGNC Symbol
1070	ENSG00000126005	901.09	-0.287679	0.0802728	-3.58376	0.000338683	0.00463109	1001.24	963.172	1006.67	837.597	797.406	800.451	ENSG00000126005	MMP24OS	MMP24 opposite strand [Source:HGNC Symbol
1071	ENSG00000197822	88.1048	0.797763	0.222784	3.58088	0.000342434	0.00467508	63.971	70.3735	58.8007	104.001	112.841	118.642	ENSG00000197822	OCLN	occludin [Source:HGNC Symbol
1072	ENSG00000104853	7558.8	-0.220991	0.0617156	-3.5808	0.000342539	0.00467508	8299.76	8125.52	7979.26	7617.77	6647.25	6683.26	ENSG00000104853	CLPTM1	CLPTM1 regulator of GABA type A receptor forward trafficking [Source:HGNC Symbol
1073	ENSG00000173110	182.079	0.643704	0.179845	3.57923	0.000344614	0.00469902	142.481	172.258	110.545	250.496	195.59	221.106	ENSG00000173110	HSPA6	heat shock protein family A (Hsp70) member 6 [Source:HGNC Symbol
1074	ENSG00000168137	1630.27	0.237796	0.0664681	3.5776	0.000346765	0.00472394	1497.5	1520.91	1470.02	1735.58	1811.09	1746.51	ENSG00000168137	SETD5	SET domain containing 5 [Source:HGNC Symbol
1075	ENSG00000171246	88.0127	0.88664	0.247879	3.57691	0.000347675	0.00473194	75.6021	64.0714	44.6886	136.431	94.0338	113.25	ENSG00000171246	NPTX1	neuronal pentraxin 1 [Source:HGNC Symbol
1076	ENSG00000210144	91.8418	-0.901871	0.252267	-3.57506	0.000350145	0.00476112	105.649	152.301	101.137	50.3229	84.6304	57.01	ENSG00000210144	MT-TY	mitochondrially encoded tRNA-Tyr (UAU/C) [Source:HGNC Symbol
1077	ENSG00000157873	409.975	-0.422145	0.118117	-3.57394	0.00035165	0.00477346	497.229	459.003	450.414	362.325	382.717	308.162	ENSG00000157873	TNFRSF14	TNF receptor superfamily member 14 [Source:HGNC Symbol
1078	ENSG00000138778	203.893	0.689794	0.193009	3.5739	0.000351704	0.00477346	173.497	141.797	154.058	171.098	275.519	307.392	ENSG00000138778	CENPE	centromere protein E [Source:HGNC Symbol
1079	ENSG00000216775	979.564	0.283825	0.0795072	3.56981	0.000357244	0.00483966	909.164	848.684	892.595	1053.43	1118.06	1055.45	ENSG00000216775		heterogeneous nuclear ribonucleoprotein A/B (HNRNPAB) pseudogene
1080	ENSG00000229140	166.836	0.615591	0.172434	3.57	0.00035698	0.00483966	136.665	119.74	139.946	174.453	202.173	228.04	ENSG00000229140	CCDC26	CCDC26 long non-coding RNA [Source:HGNC Symbol
1081	ENSG00000272391	3101.73	-0.209753	0.058802	-3.56711	0.000360946	0.00488529	3424.39	3360.07	3194.06	2869.52	2935.73	2826.62	ENSG00000272391	POM121C	POM121 transmembrane nucleoporin C [Source:HGNC Symbol
1082	ENSG00000139644	9816.08	-0.184025	0.0516105	-3.56565	0.000362957	0.00490797	10171.4	10572.8	10577.1	9524.45	9183.34	8867.36	ENSG00000139644	TMBIM6	transmembrane BAX inhibitor motif containing 6 [Source:HGNC Symbol
1083	ENSG00000050767	167.222	0.629789	0.176695	3.56427	0.000364864	0.00492921	139.573	147.049	107.017	199.055	183.366	227.269	ENSG00000050767	COL23A1	collagen type XXIII alpha 1 chain [Source:HGNC Symbol
1084	ENSG00000185924	641.38	0.381023	0.106938	3.56304	0.000366581	0.00494782	574.77	482.111	613.88	790.629	704.313	682.579	ENSG00000185924	RTN4RL1	reticulon 4 receptor like 1 [Source:HGNC Symbol
1085	ENSG00000100983	1132.02	-0.275835	0.0774271	-3.56252	0.000367315	0.00495317	1243.56	1256.22	1217.18	1092.57	1008.04	974.562	ENSG00000100983	GSS	glutathione synthetase [Source:HGNC Symbol
1086	ENSG00000117318	846.397	0.300762	0.08445	3.56142	0.000368853	0.00496933	730.821	774.109	771.466	947.189	884.858	969.94	ENSG00000117318	ID3	inhibitor of DNA binding 3, HLH protein [Source:HGNC Symbol
1087	ENSG00000143147	211.067	0.546865	0.153673	3.55863	0.00037279	0.00501774	185.128	154.402	174.05	272.862	255.772	224.188	ENSG00000143147	GPR161	G protein-coupled receptor 161 [Source:HGNC Symbol
1088	ENSG00000074071	3227.71	-0.26568	0.0746664	-3.55823	0.000373363	0.00502083	3641.5	3631.06	3294.02	3259.81	2825.71	2714.14	ENSG00000074071	MRPS34	mitochondrial ribosomal protein S34 [Source:HGNC Symbol
1089	ENSG00000167965	2196.88	-0.266172	0.0748119	-3.55789	0.000373844	0.00502269	2407.64	2492.48	2292.05	2205.26	1924.87	1858.99	ENSG00000167965	MLST8	MTOR associated protein, LST8 homolog [Source:HGNC Symbol
1090	ENSG00000250251	140.991	0.728391	0.204875	3.5553	0.000377544	0.00506774	116.311	115.539	87.0251	139.786	169.261	218.025	ENSG00000250251	PKD1P6	polycystin 1, transient receptor potential channel interacting pseudogene 6 [Source:HGNC Symbol
1091	ENSG00000173264	1255.79	-0.289414	0.0814187	-3.55463	0.000378508	0.00507603	1444.19	1352.85	1343.01	1211.1	1156.62	1026.95	ENSG00000173264	GPR137	G protein-coupled receptor 137 [Source:HGNC Symbol
1092	ENSG00000135596	169.866	0.586369	0.165015	3.55342	0.00038025	0.00509473	146.358	117.639	143.474	201.292	207.815	202.616	ENSG00000135596	MICAL1	microtubule associated monooxygenase, calponin and LIM domain containing 1 [Source:HGNC Symbol
1093	ENSG00000165271	2234.07	-0.269642	0.075901	-3.55255	0.000381514	0.00510698	2538.49	2475.68	2307.34	2242.17	1962.48	1878.25	ENSG00000165271	NOL6	nucleolar protein 6 [Source:HGNC Symbol
1094	ENSG00000189339	1553.98	-0.247805	0.0697967	-3.55039	0.000384667	0.00513756	1748.54	1669.01	1642.89	1391.15	1484.79	1387.5	ENSG00000189339	SLC35E2B	solute carrier family 35 member E2B [Source:HGNC Symbol
1095	ENSG00000146729	740.259	-0.356734	0.100481	-3.55026	0.000384852	0.00513756	755.052	803.519	938.46	615.058	633.788	695.676	ENSG00000146729	NIPSNAP2	nipsnap homolog 2 [Source:HGNC Symbol
1096	ENSG00000183828	427.117	-0.411714	0.115953	-3.5507	0.000384212	0.00513756	503.045	491.564	465.702	417.121	351.686	333.585	ENSG00000183828	NUDT14	nudix hydrolase 14 [Source:HGNC Symbol
1097	ENSG00000198914	147.769	0.657251	0.185172	3.54942	0.000386084	0.00514829	137.635	102.934	102.313	191.227	189.948	162.555	ENSG00000198914	POU3F3	POU class 3 homeobox 3 [Source:HGNC Symbol
1098	ENSG00000126777	1438.01	0.346888	0.0977361	3.54923	0.00038636	0.00514829	1267.79	1194.25	1339.48	1326.29	1736.8	1763.46	ENSG00000126777	KTN1	kinectin 1 [Source:HGNC Symbol
1099	ENSG00000231419	399.099	-0.419208	0.118137	-3.54848	0.000387459	0.00515824	463.305	488.413	416.309	377.981	323.476	325.111	ENSG00000231419	LINC00689	long intergenic non-protein coding RNA 689 [Source:HGNC Symbol
1100	ENSG00000138061	381.713	-0.400094	0.112776	-3.54769	0.000388623	0.00516434	407.088	449.55	446.886	325.422	330.059	331.274	ENSG00000138061	CYP1B1	cytochrome P450 family 1 subfamily B member 1 [Source:HGNC Symbol
1101	ENSG00000106635	1141.32	-0.268449	0.075666	-3.54781	0.000388448	0.00516434	1245.5	1289.83	1204.24	1073.56	1032.49	1002.3	ENSG00000106635	BCL7B	BAF chromatin remodeling complex subunit BCL7B [Source:HGNC Symbol
1102	ENSG00000184432	2814.94	-0.224306	0.0632458	-3.54658	0.000390264	0.00518145	2891.3	2990.35	3218.75	2667.11	2569	2553.12	ENSG00000184432	COPB2	COPI coat complex subunit beta 2 [Source:HGNC Symbol
1103	ENSG00000110422	1040.75	-0.277204	0.0781992	-3.54485	0.000392836	0.00520789	1137.91	1184.8	1099.57	901.339	956.323	964.547	ENSG00000110422	HIPK3	homeodomain interacting protein kinase 3 [Source:HGNC Symbol
1104	ENSG00000133858	528.537	0.42374	0.11954	3.54476	0.000392967	0.00520789	478.814	456.903	419.837	497.638	668.58	649.451	ENSG00000133858	ZFC3H1	zinc finger C3H1-type containing [Source:HGNC Symbol
1105	ENSG00000134057	3371.79	-0.219719	0.0619902	-3.54442	0.000393478	0.00520993	3556.21	3455.66	3873.79	3093.18	3176.46	3075.46	ENSG00000134057	CCNB1	cyclin B1 [Source:HGNC Symbol
1106	ENSG00000105976	175.805	0.568383	0.160406	3.54341	0.000394984	0.00521571	135.696	141.797	147.002	225.894	208.755	195.683	ENSG00000105976	MET	MET proto-oncogene, receptor tyrosine kinase [Source:HGNC Symbol
1107	ENSG00000182022	129.216	0.6941	0.195863	3.5438	0.000394398	0.00521571	107.588	80.877	108.193	154.324	144.812	179.504	ENSG00000182022	CHST15	carbohydrate sulfotransferase 15 [Source:HGNC Symbol
1108	ENSG00000008394	956.045	-0.312492	0.088184	-3.54363	0.000394652	0.00521571	964.412	1056.65	1157.2	890.157	818.094	849.757	ENSG00000008394	MGST1	microsomal glutathione S-transferase 1 [Source:HGNC Symbol
1109	ENSG00000121691	1138.98	-0.292984	0.082692	-3.54308	0.000395488	0.00521766	1163.11	1234.16	1366.53	1059.02	977.951	1033.11	ENSG00000121691	CAT	catalase [Source:HGNC Symbol
1110	ENSG00000137955	644.979	0.324308	0.0916232	3.53958	0.000400758	0.00527767	562.17	559.837	597.415	692.22	740.986	717.247	ENSG00000137955	RABGGTB	Rab geranylgeranyltransferase subunit beta [Source:HGNC Symbol
1111	ENSG00000198804	152368	-0.534863	0.151102	-3.53976	0.000400497	0.00527767	158029	173121	209730	135373	128110	109847	ENSG00000198804	MT-CO1	mitochondrially encoded cytochrome c oxidase I [Source:HGNC Symbol
1112	ENSG00000135047	761.74	0.314425	0.0888706	3.53801	0.00040316	0.00530453	703.681	653.318	678.56	902.458	809.631	822.792	ENSG00000135047	CTSL	cathepsin L [Source:HGNC Symbol
1113	ENSG00000100167	111.268	0.70614	0.199625	3.53734	0.000404177	0.00531312	82.3869	87.1791	84.6731	125.248	136.349	151.77	ENSG00000100167	SEPTIN3	septin 3 [Source:HGNC Symbol
1114	ENSG00000120942	1120.98	-0.265907	0.0751783	-3.53702	0.00040467	0.00531484	1221.27	1271.98	1178.37	1023.23	1003.34	1027.72	ENSG00000120942	UBIAD1	UbiA prenyltransferase domain containing 1 [Source:HGNC Symbol
1115	ENSG00000105677	3901.14	-0.25785	0.0729189	-3.53612	0.000406051	0.00532819	4167.81	4309.59	4264.23	4004.59	3391.8	3268.83	ENSG00000105677	TMEM147	transmembrane protein 147 [Source:HGNC Symbol
1116	ENSG00000187961	334.488	0.427493	0.120928	3.53509	0.000407635	0.00534418	302.409	265.739	288.124	370.153	379.896	400.61	ENSG00000187961	KLHL17	kelch like family member 17 [Source:HGNC Symbol
1117	ENSG00000189180	466.23	-0.402522	0.113873	-3.53483	0.000408043	0.00534474	472.998	540.931	580.951	382.454	385.538	434.508	ENSG00000189180	ZNF33A	zinc finger protein 33A [Source:HGNC Symbol
1118	ENSG00000099337	3935.64	0.208489	0.0589905	3.53427	0.000408898	0.00535115	3751.03	3639.47	3565.68	4175.68	4049.09	4432.91	ENSG00000099337	KCNK6	potassium two pore domain channel subfamily K member 6 [Source:HGNC Symbol
1119	ENSG00000005810	3408.69	0.236481	0.0669391	3.53278	0.000411214	0.00537666	3184.98	3304.4	2901.23	3482.35	3725.62	3853.56	ENSG00000005810	MYCBP2	MYC binding protein 2 [Source:HGNC Symbol
1120	ENSG00000197122	512.804	0.371538	0.105184	3.53226	0.000412026	0.00538246	487.537	428.543	423.365	616.176	564.203	557.003	ENSG00000197122	SRC	SRC proto-oncogene, non-receptor tyrosine kinase [Source:HGNC Symbol
1121	ENSG00000111640	50186.1	-0.221313	0.0626665	-3.53161	0.00041304	0.00539089	52159.7	54258	55662	51125.9	43884.6	44026.3	ENSG00000111640	GAPDH	glyceraldehyde-3-phosphate dehydrogenase [Source:HGNC Symbol
1122	ENSG00000244476	34.212	-1.2559	0.355888	-3.52891	0.00041728	0.00544137	46.5244	53.5679	44.6886	17.8926	22.5681	20.0305	ENSG00000244476	ERVFRD-1	endogenous retrovirus group FRD member 1, envelope [Source:HGNC Symbol
1123	ENSG00000110367	3450.97	-0.217799	0.0617363	-3.52789	0.000418888	0.00545748	3614.36	3606.91	3911.42	3212.84	3307.17	3053.11	ENSG00000110367	DDX6	DEAD-box helicase 6 [Source:HGNC Symbol
1124	ENSG00000086232	3427.81	-0.200204	0.0567651	-3.52688	0.000420486	0.00547343	3662.83	3670.98	3659.76	3316.84	3116.28	3140.17	ENSG00000086232	EIF2AK1	eukaryotic translation initiation factor 2 alpha kinase 1 [Source:HGNC Symbol
1125	ENSG00000085871	685.353	-0.354757	0.100599	-3.52645	0.000421168	0.00547743	723.067	712.138	872.603	625.123	603.697	575.492	ENSG00000085871	MGST2	microsomal glutathione S-transferase 2 [Source:HGNC Symbol
1126	ENSG00000140090	28.0359	1.42438	0.403989	3.52578	0.000422232	0.00548639	12.6004	16.8056	16.4642	34.6669	46.0765	41.6019	ENSG00000140090	SLC24A4	solute carrier family 24 member 4 [Source:HGNC Symbol
1127	ENSG00000168481	53.6103	1.04427	0.296222	3.52528	0.000423032	0.00549191	29.0777	29.4098	47.0406	71.5704	75.227	69.3364	ENSG00000168481	LGI3	leucine rich repeat LGI family member 3 [Source:HGNC Symbol
1128	ENSG00000156299	3468.52	0.255857	0.0725888	3.52474	0.000423898	0.00549827	3476.73	3122.69	2883.59	3629.96	3991.73	3706.42	ENSG00000156299	TIAM1	TIAM Rac1 associated GEF 1 [Source:HGNC Symbol
1129	ENSG00000167617	20.7135	1.71203	0.48577	3.52436	0.000424509	0.00550133	6.78481	8.40281	14.1122	35.7852	29.1505	30.0458	ENSG00000167617	CDC42EP5	CDC42 effector protein 5 [Source:HGNC Symbol
1130	ENSG00000213619	1560.15	-0.287086	0.0814661	-3.524	0.000425091	0.00550399	1695.23	1680.56	1765.2	1582.38	1340.92	1296.59	ENSG00000213619	NDUFS3	NADH:ubiquinone oxidoreductase core subunit S3 [Source:HGNC Symbol
1131	ENSG00000183741	2240.37	0.247676	0.0703078	3.52274	0.00042711	0.00552525	2223.48	2001.97	1916.9	2515.03	2378.11	2406.74	ENSG00000183741	CBX6	chromobox 6 [Source:HGNC Symbol
1132	ENSG00000285108	58.4039	0.981306	0.278589	3.52241	0.000427643	0.00552558	33.924	40.9637	43.5125	65.9789	78.9884	87.0557	ENSG00000285108		novel transcript
1133	ENSG00000118308	402.053	-0.416025	0.118113	-3.52226	0.000427892	0.00552558	457.49	447.45	476.286	297.464	359.209	374.417	ENSG00000118308	IRAG2	inositol 1,4,5-triphosphate receptor associated 2 [Source:HGNC Symbol
1134	ENSG00000113924	139.364	-0.686532	0.194943	-3.52171	0.000428773	0.00553208	169.62	148.1	198.746	110.71	86.5111	122.494	ENSG00000113924	HGD	homogentisate 1,2-dioxygenase [Source:HGNC Symbol
1135	ENSG00000114737	968.993	-0.282976	0.0803672	-3.52104	0.000429864	0.00554127	1100.11	1085.01	1004.32	901.339	855.707	867.476	ENSG00000114737	CISH	cytokine inducible SH2 containing protein [Source:HGNC Symbol
1136	ENSG00000135968	241.698	0.530646	0.150781	3.51932	0.000432649	0.00557225	206.452	200.617	186.986	234.84	313.132	308.162	ENSG00000135968	GCC2	GRIP and coiled-coil domain containing 2 [Source:HGNC Symbol
1137	ENSG00000187608	672.953	-0.371743	0.105643	-3.51885	0.00043342	0.00557318	722.097	785.663	766.762	667.617	588.651	506.926	ENSG00000187608	ISG15	ISG15 ubiquitin like modifier [Source:HGNC Symbol
1138	ENSG00000003436	826.501	0.301869	0.0857898	3.5187	0.000433664	0.00557318	733.728	716.339	771.466	887.92	966.667	882.884	ENSG00000003436	TFPI	tissue factor pathway inhibitor [Source:HGNC Symbol
1139	ENSG00000013523	1084.26	-0.281165	0.0799091	-3.51857	0.000433887	0.00557318	1124.34	1262.52	1181.89	1008.7	936.576	991.511	ENSG00000013523	ANGEL1	angel homolog 1 [Source:HGNC Symbol
1140	ENSG00000130816	11376.6	0.195703	0.0556234	3.51835	0.000434244	0.00557318	11319	10414.2	10083.1	12087.6	12012.8	12342.7	ENSG00000130816	DNMT1	DNA methyltransferase 1 [Source:HGNC Symbol
1141	ENSG00000175334	4760.77	-0.225803	0.0641912	-3.51766	0.000435373	0.00558277	4994.59	4945.05	5456.71	4695.69	4184.5	4288.07	ENSG00000175334	BANF1	BAF nuclear assembly factor 1 [Source:HGNC Symbol
1142	ENSG00000165169	135.738	0.650876	0.185067	3.51698	0.000436491	0.00559221	112.434	95.5819	109.369	145.377	176.783	174.882	ENSG00000165169	DYNLT3	dynein light chain Tctex-type 3 [Source:HGNC Symbol
1143	ENSG00000074696	2300.91	-0.224639	0.0638834	-3.51639	0.000437457	0.00559968	2446.41	2458.87	2534.31	2065.48	2238	2062.37	ENSG00000074696	HACD3	3-hydroxyacyl-CoA dehydratase 3 [Source:HGNC Symbol
1144	ENSG00000148288	1467.16	0.250308	0.0712352	3.51383	0.000441693	0.00564896	1309.47	1413.77	1295.97	1637.17	1587.29	1559.3	ENSG00000148288	GBGT1	globoside alpha-1,3-N-acetylgalactosaminyltransferase 1 (FORS blood group) [Source:HGNC Symbol
1145	ENSG00000125351	165.578	0.625381	0.178063	3.51214	0.00044452	0.00568014	120.188	138.646	132.89	162.152	228.502	211.091	ENSG00000125351	UPF3B	UPF3B regulator of nonsense mediated mRNA decay [Source:HGNC Symbol
1146	ENSG00000175826	3167.36	-0.227089	0.0646655	-3.51176	0.000445157	0.00568332	3394.34	3571.19	3278.73	3059.63	2963	2737.25	ENSG00000175826	CTDNEP1	CTD nuclear envelope phosphatase 1 [Source:HGNC Symbol
1147	ENSG00000161513	878.339	0.295892	0.0842887	3.51046	0.000447329	0.00570608	774.437	775.159	814.978	1031.06	950.681	923.715	ENSG00000161513	FDXR	ferredoxin reductase [Source:HGNC Symbol
1148	ENSG00000198833	1233.12	-0.287531	0.0819575	-3.5083	0.000450983	0.0057405	1311.41	1291.93	1466.49	1027.71	1167.9	1133.27	ENSG00000198833	UBE2J1	ubiquitin conjugating enzyme E2 J1 [Source:HGNC Symbol
1149	ENSG00000077984	249.907	-0.561965	0.160188	-3.50817	0.000451204	0.0057405	339.24	275.192	277.539	248.26	167.38	191.831	ENSG00000077984	CST7	cystatin F [Source:HGNC Symbol
1150	ENSG00000105171	688.9	-0.338823	0.0965743	-3.50842	0.000450772	0.0057405	725.005	732.095	851.435	639.66	585.83	599.375	ENSG00000105171	POP4	POP4 homolog, ribonuclease P/MRP subunit [Source:HGNC Symbol
1151	ENSG00000172380	350.71	0.512799	0.146252	3.50628	0.000454425	0.00576739	220.991	322.458	325.756	365.68	432.555	436.82	ENSG00000172380	GNG12	G protein subunit gamma 12 [Source:HGNC Symbol
1152	ENSG00000158623	828.11	-0.294391	0.0839624	-3.50623	0.000454501	0.00576739	892.687	883.345	961.98	729.123	758.853	742.67	ENSG00000158623	COPG2	COPI coat complex subunit gamma 2 [Source:HGNC Symbol
1153	ENSG00000152556	727.716	0.350889	0.100072	3.50638	0.000454242	0.00576739	643.587	637.563	635.048	914.759	818.094	717.247	ENSG00000152556	PFKM	phosphofructokinase, muscle [Source:HGNC Symbol
1154	ENSG00000127452	627.671	-0.332744	0.0949643	-3.50388	0.000458535	0.00581353	684.296	712.138	700.905	601.638	541.634	525.416	ENSG00000127452	FBXL12	F-box and leucine rich repeat protein 12 [Source:HGNC Symbol
1155	ENSG00000181222	12248.1	-0.249517	0.0712491	-3.50204	0.000461716	0.0058488	14492.3	13651.4	11766	11799	10644.6	11135.4	ENSG00000181222	POLR2A	RNA polymerase II subunit A [Source:HGNC Symbol
1156	ENSG00000213923	858.282	0.312262	0.0891832	3.50136	0.000462897	0.00585869	837.439	755.202	703.257	959.49	915.889	978.414	ENSG00000213923	CSNK1E	casein kinase 1 epsilon [Source:HGNC Symbol
1157	ENSG00000173638	5503.02	-0.217229	0.0620782	-3.49928	0.000466523	0.00589948	6140.25	5985.95	5617.82	5439.35	5003.54	4831.21	ENSG00000173638	SLC19A1	solute carrier family 19 member 1 [Source:HGNC Symbol
1158	ENSG00000149218	1074.18	0.28076	0.0802688	3.49775	0.000469202	0.00592824	940.18	998.884	969.036	1246.89	1187.65	1102.45	ENSG00000149218	ENDOD1	endonuclease domain containing 1 [Source:HGNC Symbol
1159	ENSG00000197172	1194.55	-0.251983	0.0720884	-3.49548	0.000473215	0.00597378	1314.31	1292.98	1287.74	1095.92	1103.96	1072.4	ENSG00000197172	MAGEA6	MAGE family member A6 [Source:HGNC Symbol
1160	ENSG00000133265	3424.69	-0.244819	0.0700586	-3.49449	0.000474967	0.00599073	3696.75	3890.5	3551.56	3445.44	3019.42	2944.49	ENSG00000133265	HSPBP1	HSPA (Hsp70) binding protein 1 [Source:HGNC Symbol
1161	ENSG00000198938	57388.1	-0.595797	0.170613	-3.4921	0.00047924	0.00603942	59306	66214.1	81696.6	50281.5	47210.6	39619.6	ENSG00000198938	MT-CO3	mitochondrially encoded cytochrome c oxidase III [Source:HGNC Symbol
1162	ENSG00000187164	296.082	0.438242	0.125506	3.49179	0.000479798	0.00604124	258.792	248.933	246.963	322.067	350.746	348.993	ENSG00000187164	SHTN1	shootin 1 [Source:HGNC Symbol
1163	ENSG00000172037	18.7796	1.8579	0.532484	3.48913	0.000484603	0.0060965	7.75407	9.45316	7.05609	26.8389	42.3152	19.2601	ENSG00000172037	LAMB2	laminin subunit beta 2 [Source:HGNC Symbol
1164	ENSG00000153029	353.102	-0.404523	0.116035	-3.48622	0.000489894	0.00615776	392.55	423.291	390.437	312.002	303.729	296.606	ENSG00000153029	MR1	major histocompatibility complex, class I-related [Source:HGNC Symbol
1165	ENSG00000166801	497.277	-0.396367	0.113808	-3.48276	0.000496278	0.00623265	526.307	556.686	613.88	386.927	486.155	413.707	ENSG00000166801	FAM111A	FAM111 trypsin like peptidase A [Source:HGNC Symbol
1166	ENSG00000101444	6513.12	-0.253221	0.0727447	-3.48096	0.000499622	0.00626927	7169.6	7397.62	6677.41	6672.82	5471.82	5689.44	ENSG00000101444	AHCY	adenosylhomocysteinase [Source:HGNC Symbol
1167	ENSG00000131094	57.1462	1.00827	0.289855	3.47854	0.000504149	0.00632066	46.5244	38.863	28.2244	63.7424	84.6304	80.8925	ENSG00000131094	C1QL1	complement C1q like 1 [Source:HGNC Symbol
1168	ENSG00000007866	394.255	0.405738	0.116714	3.47633	0.00050833	0.00636762	369.287	322.458	325.756	446.197	420.331	481.503	ENSG00000007866	TEAD3	TEA domain transcription factor 3 [Source:HGNC Symbol
1169	ENSG00000182963	385.822	0.431036	0.124036	3.47508	0.000510695	0.00638631	345.056	336.112	305.764	384.691	449.481	493.829	ENSG00000182963	GJC1	gap junction protein gamma 1 [Source:HGNC Symbol
1170	ENSG00000116032	18.2925	1.81347	0.521821	3.47527	0.00051034	0.00638631	7.75407	10.5035	5.88007	30.1938	33.8522	21.5713	ENSG00000116032	GRIN3B	glutamate ionotropic receptor NMDA type subunit 3B [Source:HGNC Symbol
1171	ENSG00000140284	764.501	-0.301011	0.0866531	-3.47374	0.000513251	0.00641279	860.701	803.519	866.723	713.467	672.341	670.252	ENSG00000140284	SLC27A2	solute carrier family 27 member 2 [Source:HGNC Symbol
1172	ENSG00000176095	2435.34	-0.220351	0.0634753	-3.47144	0.000517669	0.00646247	2558.84	2721.46	2580.18	2317.09	2285.02	2149.43	ENSG00000176095	IP6K1	inositol hexakisphosphate kinase 1 [Source:HGNC Symbol
1173	ENSG00000128512	238.967	0.483388	0.139257	3.4712	0.000518135	0.00646278	189.005	216.372	192.866	270.625	278.34	286.591	ENSG00000128512	DOCK4	dedicator of cytokinesis 4 [Source:HGNC Symbol
1174	ENSG00000155660	4217.03	0.184588	0.0531938	3.47011	0.000520255	0.00648369	3875.09	4009.19	3959.64	4437.36	4520.2	4500.7	ENSG00000155660	PDIA4	protein disulfide isomerase family A member 4 [Source:HGNC Symbol
1175	ENSG00000163362	244.92	0.493941	0.142502	3.4662	0.00052788	0.00656752	220.991	207.97	179.93	292.991	301.848	265.79	ENSG00000163362	INAVA	innate immunity activator [Source:HGNC Symbol
1176	ENSG00000137216	588.299	0.371747	0.107247	3.46627	0.000527726	0.00656752	574.77	482.111	479.814	722.413	611.219	659.467	ENSG00000137216	TMEM63B	transmembrane protein 63B [Source:HGNC Symbol
1177	ENSG00000009307	16198.3	-0.176066	0.0508146	-3.46487	0.000530497	0.00659448	16593.7	16900.1	18064.8	15227.7	15273	15130.8	ENSG00000009307	CSDE1	cold shock domain containing E1 [Source:HGNC Symbol
1178	ENSG00000197694	1660.74	0.277069	0.0800702	3.46033	0.000539522	0.00669922	1641.92	1518.81	1343.01	1808.27	1751.85	1900.59	ENSG00000197694	SPTAN1	spectrin alpha, non-erythrocytic 1 [Source:HGNC Symbol
1179	ENSG00000035403	3647.47	0.192801	0.0557205	3.46014	0.000539898	0.00669922	3360.42	3454.6	3398.68	3874.86	3797.08	3999.17	ENSG00000035403	VCL	vinculin [Source:HGNC Symbol
1180	ENSG00000002919	515.224	-0.341221	0.0986205	-3.45994	0.000540297	0.00669922	577.678	566.139	583.303	471.917	440.078	452.228	ENSG00000002919	SNX11	sorting nexin 11 [Source:HGNC Symbol
1181	ENSG00000033627	2278.91	0.234795	0.0678661	3.45968	0.000540811	0.00669992	2111.04	2118.56	2048.62	2660.41	2361.19	2373.62	ENSG00000033627	ATP6V0A1	ATPase H+ transporting V0 subunit a1 [Source:HGNC Symbol
1182	ENSG00000169213	123.175	0.720679	0.208434	3.45758	0.000545045	0.00674667	76.5714	117.639	84.6731	172.216	135.409	152.54	ENSG00000169213	RAB3B	RAB3B, member RAS oncogene family [Source:HGNC Symbol
1183	ENSG00000124243	40.3962	1.1321	0.327515	3.45664	0.000546963	0.00676469	26.17	26.2588	23.5203	53.6778	52.6589	60.0916	ENSG00000124243	BCAS4	breast carcinoma amplified sequence 4 [Source:HGNC Symbol
1184	ENSG00000203867	162.376	0.601325	0.174063	3.45465	0.000551013	0.00680901	150.235	128.143	108.193	184.517	197.471	205.698	ENSG00000203867	RBM20	RNA binding motif protein 20 [Source:HGNC Symbol
1185	ENSG00000214548	65.3618	0.896143	0.259516	3.45313	0.00055412	0.00684163	39.7396	47.2658	50.5686	79.3984	82.7497	92.4486	ENSG00000214548	MEG3	maternally expressed 3 [Source:HGNC Symbol
1186	ENSG00000143028	109.041	0.756233	0.219188	3.45017	0.000560244	0.00690558	66.8788	107.136	69.3849	134.194	132.588	144.066	ENSG00000143028	SYPL2	synaptophysin like 2 [Source:HGNC Symbol
1187	ENSG00000124334	369.946	-0.42327	0.122673	-3.45039	0.000559785	0.00690558	452.644	420.14	396.317	357.852	299.968	292.754	ENSG00000124334	IL9R	interleukin 9 receptor [Source:HGNC Symbol
1188	ENSG00000015133	728.703	0.323045	0.0936947	3.44784	0.000565083	0.00695937	695.927	623.909	623.288	762.672	797.406	869.017	ENSG00000015133	CCDC88C	coiled-coil domain containing 88C [Source:HGNC Symbol
1189	ENSG00000125462	130.666	0.6522	0.189187	3.44739	0.000566041	0.00695945	100.803	96.6323	108.193	150.969	144.812	182.586	ENSG00000125462	MIR9-1HG	MIR9-1 host gene [Source:HGNC Symbol
1190	ENSG00000169084	494.924	-0.357984	0.103839	-3.4475	0.000565798	0.00695945	536	573.492	557.431	469.681	409.987	422.952	ENSG00000169084	DHRSX	dehydrogenase/reductase X-linked [Source:HGNC Symbol
1191	ENSG00000196642	3814.75	-0.23955	0.0695046	-3.44653	0.000567841	0.00697572	4347.12	4246.57	3795	3719.42	3265.79	3514.59	ENSG00000196642	RABL6	RAB, member RAS oncogene family like 6 [Source:HGNC Symbol
1192	ENSG00000173868	24.9356	1.54289	0.447705	3.44622	0.000568485	0.00697777	7.75407	19.9567	10.5841	35.7852	38.5538	36.9794	ENSG00000173868	PHOSPHO1	phosphoethanolamine/phosphocholine phosphatase 1 [Source:HGNC Symbol
1193	ENSG00000135077	32.3518	1.27402	0.370313	3.44038	0.000580903	0.00712421	21.3237	19.9567	15.2882	44.7315	48.8976	43.9131	ENSG00000135077	HAVCR2	hepatitis A virus cellular receptor 2 [Source:HGNC Symbol
1194	ENSG00000148773	1460.36	0.689876	0.200568	3.43961	0.000582554	0.00713848	1110.77	1224.71	1018.43	1378.85	1846.82	2182.56	ENSG00000148773	MKI67	marker of proliferation Ki-67 [Source:HGNC Symbol
1195	ENSG00000051128	291.023	0.447939	0.130272	3.43849	0.000584977	0.00716218	253.946	252.084	232.851	329.895	312.192	365.172	ENSG00000051128	HOMER3	homer scaffold protein 3 [Source:HGNC Symbol
1196	ENSG00000170542	32.3184	1.36377	0.396859	3.4364	0.000589492	0.0072054	14.5389	17.856	22.3443	30.1938	57.3606	51.6171	ENSG00000170542	SERPINB9	serpin family B member 9 [Source:HGNC Symbol
1197	ENSG00000006611	82.1307	0.867175	0.252348	3.43642	0.000589456	0.0072054	62.0325	67.2225	44.6886	123.012	81.8094	114.02	ENSG00000006611	USH1C	USH1 protein network component harmonin [Source:HGNC Symbol
1198	ENSG00000134369	1345.37	0.312089	0.0908321	3.43589	0.000590618	0.00720712	1257.13	1299.28	1044.3	1364.31	1599.51	1507.68	ENSG00000134369	NAV1	neuron navigator 1 [Source:HGNC Symbol
1199	ENSG00000117020	249.014	0.467679	0.136115	3.43592	0.000590541	0.00720712	204.513	222.674	199.922	277.335	299.968	289.672	ENSG00000117020	AKT3	AKT serine/threonine kinase 3 [Source:HGNC Symbol
1200	ENSG00000047849	3415.95	0.222685	0.0648212	3.43537	0.000591736	0.00721474	3401.13	3129	2925.92	3675.81	3655.09	3708.73	ENSG00000047849	MAP4	microtubule associated protein 4 [Source:HGNC Symbol
1201	ENSG00000101158	1589.28	-0.253724	0.0738699	-3.43474	0.000593128	0.00722569	1760.17	1700.52	1721.69	1576.78	1406.75	1369.78	ENSG00000101158	NELFCD	negative elongation factor complex member C/D [Source:HGNC Symbol
1202	ENSG00000197971	1834.07	-0.231351	0.0673763	-3.43371	0.000595382	0.00724711	2018	2021.93	1902.79	1618.16	1755.61	1687.96	ENSG00000197971	MBP	myelin basic protein [Source:HGNC Symbol
1203	ENSG00000118257	602.313	0.326657	0.0951663	3.43249	0.000598068	0.00727376	566.047	536.729	499.806	660.908	668.58	681.808	ENSG00000118257	NRP2	neuropilin 2 [Source:HGNC Symbol
1204	ENSG00000087116	289.308	0.453292	0.132078	3.43201	0.000599134	0.00728068	267.515	219.523	245.787	314.239	349.806	338.978	ENSG00000087116	ADAMTS2	ADAM metallopeptidase with thrombospondin type 1 motif 2 [Source:HGNC Symbol
1205	ENSG00000120075	178.966	0.629396	0.183466	3.4306	0.000602256	0.00731254	107.588	142.848	172.874	187.872	232.263	230.351	ENSG00000120075	HOXB5	homeobox B5 [Source:HGNC Symbol
1206	ENSG00000196510	630.006	-0.319045	0.0930237	-3.42972	0.000604212	0.00733021	671.696	691.131	736.185	568.09	539.754	573.181	ENSG00000196510	ANAPC7	anaphase promoting complex subunit 7 [Source:HGNC Symbol
1207	ENSG00000112379	64.8696	0.879364	0.256492	3.42842	0.000607106	0.00735921	48.4629	46.2154	42.3365	80.5167	84.6304	87.0557	ENSG00000112379	ARFGEF3	ARFGEF family member 3 [Source:HGNC Symbol
1208	ENSG00000185420	4256.04	-0.225556	0.0657953	-3.42816	0.000607698	0.00736029	4494.45	4600.54	4665.25	4308.76	3750.07	3717.2	ENSG00000185420	SMYD3	SET and MYND domain containing 3 [Source:HGNC Symbol
1209	ENSG00000204713	3661.46	-0.197582	0.0576497	-3.42729	0.000609643	0.00737227	3878	3892.6	3961.99	3555.03	3411.55	3269.6	ENSG00000204713	TRIM27	tripartite motif containing 27 [Source:HGNC Symbol
1210	ENSG00000088881	57.1753	1.00947	0.29454	3.42726	0.000609695	0.00737227	52.3399	31.5105	29.4004	81.635	69.585	78.5813	ENSG00000088881	EBF4	EBF family member 4 [Source:HGNC Symbol
1211	ENSG00000213626	285.18	0.437061	0.127551	3.42655	0.000611295	0.00738552	233.591	242.631	250.491	343.314	324.416	316.636	ENSG00000213626	LBH	LBH regulator of WNT signaling pathway [Source:HGNC Symbol
1212	ENSG00000105879	967.959	-0.288481	0.0842271	-3.42504	0.000614703	0.00741625	1016.75	1050.35	1126.62	913.641	810.571	889.818	ENSG00000105879	CBLL1	Cbl proto-oncogene like 1 [Source:HGNC Symbol
1213	ENSG00000161533	881.576	-0.295446	0.0862623	-3.42498	0.000614853	0.00741625	959.566	1002.03	950.22	858.845	777.659	741.129	ENSG00000161533	ACOX1	acyl-CoA oxidase 1 [Source:HGNC Symbol
1214	ENSG00000090316	787.592	-0.288996	0.0844312	-3.42286	0.000619669	0.00746818	875.24	881.245	840.851	735.833	692.089	700.298	ENSG00000090316	MAEA	macrophage erythroblast attacher, E3 ubiquitin ligase [Source:HGNC Symbol
1215	ENSG00000145041	1460.35	-0.24998	0.0730456	-3.42224	0.000621077	0.007479	1686.51	1577.63	1493.54	1362.07	1308.01	1334.34	ENSG00000145041	DCAF1	DDB1 and CUL4 associated factor 1 [Source:HGNC Symbol
1216	ENSG00000166004	145.854	0.642935	0.187905	3.4216	0.000622543	0.00749048	127.942	120.79	92.9052	157.678	173.962	201.846	ENSG00000166004	CEP295	centrosomal protein 295 [Source:HGNC Symbol
1217	ENSG00000188636	1020.82	-0.324383	0.0948551	-3.41978	0.000626725	0.00753461	1131.12	1249.92	1020.78	978.501	927.173	817.4	ENSG00000188636	RTL6	retrotransposon Gag like 6 [Source:HGNC Symbol
1218	ENSG00000106991	4001.74	0.209985	0.0614089	3.41946	0.000627464	0.00753729	3755.88	3791.77	3580.96	4563.73	4241.86	4076.21	ENSG00000106991	ENG	endoglin [Source:HGNC Symbol
1219	ENSG00000166685	429.835	-0.385627	0.112795	-3.41884	0.000628887	0.00754819	525.338	456.903	477.462	371.271	400.584	347.453	ENSG00000166685	COG1	component of oligomeric golgi complex 1 [Source:HGNC Symbol
1220	ENSG00000100031	119.905	0.664068	0.194475	3.41468	0.000638569	0.00765811	103.711	82.9777	91.7291	143.141	139.17	158.703	ENSG00000100031	GGT1	gamma-glutamyltransferase 1 [Source:HGNC Symbol
1221	ENSG00000083099	947.638	-0.308071	0.0902869	-3.41213	0.000644574	0.0077238	992.52	992.582	1161.9	807.403	905.545	825.874	ENSG00000083099	LYRM2	LYR motif containing 2 [Source:HGNC Symbol
1222	ENSG00000175711	292.318	-0.45914	0.134605	-3.41101	0.000647238	0.00774938	326.64	318.256	369.269	273.98	245.428	220.336	ENSG00000175711	B3GNTL1	UDP-GlcNAc:betaGal beta-1,3-N-acetylglucosaminyltransferase like 1 [Source:HGNC Symbol
1223	ENSG00000114942	9883.13	-0.206242	0.0604788	-3.41016	0.000649247	0.00775439	10109.4	10551.8	11102.8	9806.26	8658.63	9069.98	ENSG00000114942	EEF1B2	eukaryotic translation elongation factor 1 beta 2 [Source:HGNC Symbol
1224	ENSG00000165684	502.812	0.34157	0.100157	3.41034	0.000648813	0.00775439	444.89	456.903	429.245	543.488	566.083	576.263	ENSG00000165684	SNAPC4	small nuclear RNA activating complex polypeptide 4 [Source:HGNC Symbol
1225	ENSG00000149212	289.55	0.466442	0.136773	3.41034	0.000648829	0.00775439	205.483	260.487	264.603	320.948	354.507	331.274	ENSG00000149212	SESN3	sestrin 3 [Source:HGNC Symbol
1226	ENSG00000141552	3437.86	-0.285668	0.0837804	-3.40972	0.000650296	0.00776058	3720.98	3937.77	3667.99	3616.54	2787.16	2896.72	ENSG00000141552	ANAPC11	anaphase promoting complex subunit 11 [Source:HGNC Symbol
1227	ENSG00000159692	1046.66	-0.281853	0.0826913	-3.4085	0.000653213	0.00778905	1209.63	1192.15	1043.13	929.297	945.039	960.695	ENSG00000159692	CTBP1	C-terminal binding protein 1 [Source:HGNC Symbol
1228	ENSG00000184979	324.556	-0.437724	0.128433	-3.40818	0.000653974	0.00779177	405.15	337.163	376.325	301.938	271.758	255.004	ENSG00000184979	USP18	ubiquitin specific peptidase 18 [Source:HGNC Symbol
1229	ENSG00000121644	841.711	-0.284063	0.0833569	-3.40779	0.000654919	0.00779198	935.334	887.547	950.22	744.779	788.943	743.441	ENSG00000121644	DESI2	desumoylating isopeptidase 2 [Source:HGNC Symbol
1230	ENSG00000122378	1049.7	0.289894	0.0850696	3.40773	0.000655057	0.00779198	977.012	927.46	931.404	1040.01	1190.47	1231.88	ENSG00000122378	PRXL2A	peroxiredoxin like 2A [Source:HGNC Symbol
1231	ENSG00000187630	473.918	-0.363227	0.10662	-3.40674	0.000657433	0.00781389	497.229	572.441	530.383	426.067	392.121	425.263	ENSG00000187630	DHRS4L2	dehydrogenase/reductase 4 like 2 [Source:HGNC Symbol
1232	ENSG00000129691	2271.61	-0.219664	0.0644936	-3.40598	0.000659275	0.00782943	2325.25	2466.22	2541.37	2165	2047.12	2084.72	ENSG00000129691	ASH2L	ASH2 like, histone lysine methyltransferase complex subunit [Source:HGNC Symbol
1233	ENSG00000069702	105.118	0.714825	0.209977	3.40431	0.000663318	0.00786675	72.6944	95.5819	70.5609	123.012	136.349	132.51	ENSG00000069702	TGFBR3	transforming growth factor beta receptor 3 [Source:HGNC Symbol
1234	ENSG00000224141	85.4227	-0.797195	0.234177	-3.40424	0.000663494	0.00786675	92.0795	100.834	132.89	60.3875	63.943	62.4028	ENSG00000224141	MIR548XHG	MIR548X host gene [Source:HGNC Symbol
1235	ENSG00000165899	62.5465	0.908743	0.266976	3.40384	0.000664466	0.0078719	46.5244	45.1651	38.8085	69.3338	88.3917	87.0557	ENSG00000165899	OTOGL	otogelin like [Source:HGNC Symbol
1236	ENSG00000277791	2917.78	-0.243976	0.0716918	-3.40312	0.0006662	0.00788606	3091.93	3156.31	3239.92	2972.41	2510.7	2535.4	ENSG00000277791	PSMB3	proteasome 20S subunit beta 3 [Source:HGNC Symbol
1237	ENSG00000189221	412.673	0.378606	0.11132	3.40108	0.000671207	0.0079389	340.21	385.479	350.452	487.573	448.541	463.784	ENSG00000189221	MAOA	monoamine oxidase A [Source:HGNC Symbol
1238	ENSG00000196313	3903.55	-0.201874	0.0593683	-3.40037	0.000672959	0.0079532	4290.91	4285.43	3949.06	3673.57	3707.75	3514.59	ENSG00000196313	POM121	POM121 transmembrane nucleoporin [Source:HGNC Symbol
1239	ENSG00000102158	967.108	0.272814	0.0802446	3.39978	0.000674402	0.00796382	894.625	848.684	884.363	1033.3	1112.42	1029.26	ENSG00000102158	MAGT1	magnesium transporter 1 [Source:HGNC Symbol
1240	ENSG00000276045	1522.46	-0.262033	0.07709	-3.39905	0.000676198	0.00797818	1672.94	1675.31	1628.78	1527.58	1334.34	1295.82	ENSG00000276045	ORAI1	ORAI calcium release-activated calcium modulator 1 [Source:HGNC Symbol
1241	ENSG00000104140	94.2749	0.743486	0.218757	3.39869	0.000677102	0.00797818	78.5099	72.4742	59.9767	126.366	108.139	120.183	ENSG00000104140	RHOV	ras homolog family member V [Source:HGNC Symbol
1242	ENSG00000157106	2115.59	0.31567	0.0928817	3.39863	0.000677254	0.00797818	1929.79	2163.72	1560.57	2245.52	2368.71	2425.23	ENSG00000157106	SMG1	SMG1 nonsense mediated mRNA decay associated PI3K related kinase [Source:HGNC Symbol
1243	ENSG00000099995	5107.64	-0.198051	0.058317	-3.39611	0.000683499	0.00804527	5663.38	5466.03	5239.15	5005.45	4633.98	4637.84	ENSG00000099995	SF3A1	splicing factor 3a subunit 1 [Source:HGNC Symbol
1244	ENSG00000171848	1741.9	-0.246795	0.072736	-3.39303	0.000691236	0.0081298	1819.3	1840.22	2014.51	1510.81	1684.14	1582.41	ENSG00000171848	RRM2	ribonucleotide reductase regulatory subunit M2 [Source:HGNC Symbol
1245	ENSG00000112077	16391.8	-0.182597	0.0538349	-3.39179	0.00069437	0.00816011	16554.9	17347.6	18381.1	15769	15239.1	15059.1	ENSG00000112077	RHAG	Rh associated glycoprotein [Source:HGNC Symbol
1246	ENSG00000143207	937.12	-0.277693	0.0818847	-3.39127	0.000695689	0.00816266	989.613	1059.8	1033.72	797.339	871.693	870.557	ENSG00000143207	COP1	COP1 E3 ubiquitin ligase [Source:HGNC Symbol
1247	ENSG00000006042	676.517	0.337072	0.0993941	3.39127	0.000695704	0.00816266	662.003	589.247	539.791	772.736	784.242	711.084	ENSG00000006042	TMEM98	transmembrane protein 98 [Source:HGNC Symbol
1248	ENSG00000149428	6716.17	0.184231	0.0543646	3.38881	0.000701961	0.00822948	6398.07	6451.26	6010.61	7373.99	7081.68	6981.41	ENSG00000149428	HYOU1	hypoxia up-regulated 1 [Source:HGNC Symbol
1249	ENSG00000114738	5156.93	-0.213157	0.0629151	-3.388	0.00070403	0.00824219	5521.86	5652.99	5433.19	5174.31	4454.38	4704.86	ENSG00000114738	MAPKAPK3	MAPK activated protein kinase 3 [Source:HGNC Symbol
1250	ENSG00000072958	3885.92	-0.235062	0.0693818	-3.38795	0.000704172	0.00824219	4318.05	4320.09	3961.99	3921.83	3398.38	3395.17	ENSG00000072958	AP1M1	adaptor related protein complex 1 subunit mu 1 [Source:HGNC Symbol
1251	ENSG00000167136	599.595	-0.377731	0.111516	-3.38724	0.000705992	0.00825578	754.083	642.815	632.696	573.681	539.754	454.539	ENSG00000167136	ENDOG	endonuclease G [Source:HGNC Symbol
1252	ENSG00000167770	2928.6	-0.2346	0.0692635	-3.38706	0.000706462	0.00825578	3229.57	3217.23	3047.05	2953.4	2555.84	2568.53	ENSG00000167770	OTUB1	OTU deubiquitinase, ubiquitin aldehyde binding 1 [Source:HGNC Symbol
1253	ENSG00000130758	157.218	0.601497	0.177602	3.38676	0.000707227	0.00825813	144.419	124.992	104.665	176.689	206.874	185.668	ENSG00000130758	MAP3K10	mitogen-activated protein kinase kinase kinase 10 [Source:HGNC Symbol
1254	ENSG00000214022	5949.78	-0.19409	0.0573178	-3.38622	0.000708636	0.00826501	6433.94	6486.97	6122.33	5830.75	5540.47	5284.21	ENSG00000214022	REPIN1	replication initiator 1 [Source:HGNC Symbol
1255	ENSG00000197958	16134.2	-0.203925	0.0602244	-3.3861	0.000708946	0.00826501	16560.7	17168	18087.1	16162.6	14186.9	14640	ENSG00000197958	RPL12	ribosomal protein L12 [Source:HGNC Symbol
1256	ENSG00000116580	497.123	0.342845	0.10128	3.38512	0.000711481	0.00828137	434.228	463.205	417.485	550.197	552.919	564.707	ENSG00000116580	GON4L	gon-4 like [Source:HGNC Symbol
1257	ENSG00000182240	6536.42	-0.171485	0.0506573	-3.3852	0.000711264	0.00828137	6892.39	7059.41	6819.71	6280.3	6060.48	6106.23	ENSG00000182240	BACE2	beta-secretase 2 [Source:HGNC Symbol
1258	ENSG00000070526	264.476	-0.462759	0.136765	-3.38361	0.000715405	0.00832042	334.394	278.343	305.764	233.722	226.621	208.009	ENSG00000070526	ST6GALNAC1	ST6 N-acetylgalactosaminide alpha-2,6-sialyltransferase 1 [Source:HGNC Symbol
1259	ENSG00000102858	1490.99	-0.235789	0.0697211	-3.3819	0.000719876	0.00836577	1666.15	1613.34	1555.87	1415.75	1351.27	1343.59	ENSG00000102858	MGRN1	mahogunin ring finger 1 [Source:HGNC Symbol
1260	ENSG00000033011	375.495	-0.390181	0.11539	-3.38141	0.000721146	0.00837388	423.566	430.644	422.189	344.432	334.76	297.376	ENSG00000033011	ALG1	ALG1 chitobiosyldiphosphodolichol beta-mannosyltransferase [Source:HGNC Symbol
1261	ENSG00000126016	124.187	0.635213	0.187893	3.38072	0.000722958	0.00838827	98.8643	101.884	90.5531	157.678	155.156	140.984	ENSG00000126016	AMOT	angiomotin [Source:HGNC Symbol
1262	ENSG00000115216	1231.07	-0.268438	0.0794148	-3.3802	0.000724343	0.00839767	1316.25	1375.96	1340.66	1185.38	1148.15	1020.02	ENSG00000115216	NRBP1	nuclear receptor binding protein 1 [Source:HGNC Symbol
1263	ENSG00000101162	27.6244	-1.38247	0.409048	-3.37973	0.000725572	0.00840526	41.6781	40.9637	37.6325	8.9463	18.8068	17.7193	ENSG00000101162	TUBB1	tubulin beta 1 class VI [Source:HGNC Symbol
1264	ENSG00000071909	211.03	0.508237	0.150392	3.37941	0.000726413	0.00840835	168.651	158.603	196.394	234.84	255.772	251.922	ENSG00000071909	MYO3B	myosin IIIB [Source:HGNC Symbol
1265	ENSG00000163870	1256.01	-0.269327	0.0797143	-3.37865	0.000728416	0.00842487	1379.25	1389.61	1346.54	1254.72	1080.45	1085.5	ENSG00000163870	TPRA1	transmembrane protein adipocyte associated 1 [Source:HGNC Symbol
1266	ENSG00000266074	321.938	0.472093	0.139748	3.37817	0.000729701	0.00843306	283.993	308.803	215.211	361.207	403.405	359.009	ENSG00000266074	BAHCC1	BAH domain and coiled-coil containing 1 [Source:HGNC Symbol
1267	ENSG00000167641	1487.98	0.308226	0.0912661	3.37722	0.00073222	0.0084555	1362.78	1344.45	1278.33	1911.15	1460.34	1570.86	ENSG00000167641	PPP1R14A	protein phosphatase 1 regulatory inhibitor subunit 14A [Source:HGNC Symbol
1268	ENSG00000132485	1003.01	0.343345	0.101681	3.3767	0.000733622	0.00846501	822.9	883.345	950.22	939.361	1194.23	1228.03	ENSG00000132485	ZRANB2	zinc finger RANBP2-type containing 2 [Source:HGNC Symbol
1269	ENSG00000142686	904.963	-0.302709	0.0896677	-3.37589	0.000735765	0.00848304	1012.87	1023.04	960.804	889.038	729.702	814.318	ENSG00000142686	C1orf216	chromosome 1 open reading frame 216 [Source:HGNC Symbol
1270	ENSG00000205352	1344.17	-0.256689	0.0760852	-3.37371	0.000741633	0.00854397	1381.19	1449.48	1559.4	1282.68	1198.93	1193.36	ENSG00000205352	PRR13	proline rich 13 [Source:HGNC Symbol
1271	ENSG00000128340	6054.47	-0.197004	0.0584279	-3.37175	0.000746932	0.00859823	6286.61	6563.64	6548.05	6028.69	5474.65	5425.19	ENSG00000128340	RAC2	Rac family small GTPase 2 [Source:HGNC Symbol
1272	ENSG00000181773	92.993	0.753187	0.223499	3.36997	0.000751755	0.00864696	65.9096	79.8267	62.3288	108.474	108.139	133.28	ENSG00000181773	GPR3	G protein-coupled receptor 3 [Source:HGNC Symbol
1273	ENSG00000105472	5732.91	-0.225021	0.0667877	-3.3692	0.000753859	0.00866434	6114.08	6546.84	5871.84	5764.77	5012.94	5086.98	ENSG00000105472	CLEC11A	C-type lectin domain containing 11A [Source:HGNC Symbol
1274	ENSG00000133863	541.539	0.384358	0.114093	3.36881	0.000754939	0.00866995	494.322	478.96	437.477	517.767	653.535	667.171	ENSG00000133863	TEX15	testis expressed 15, meiosis and synapsis associated [Source:HGNC Symbol
1275	ENSG00000127561	12.3645	2.39837	0.71201	3.36846	0.000755905	0.00867423	0	7.35246	4.70406	19.0109	16.9261	26.1938	ENSG00000127561	SYNGR3	synaptogyrin 3 [Source:HGNC Symbol
1276	ENSG00000092330	502.731	-0.339585	0.100849	-3.36725	0.00075923	0.00870556	536	571.391	577.423	460.734	427.854	442.983	ENSG00000092330	TINF2	TERF1 interacting nuclear factor 2 [Source:HGNC Symbol
1277	ENSG00000054523	2223.46	0.226282	0.0672103	3.36678	0.000760519	0.00871351	2097.47	2095.45	1954.54	2307.03	2542.67	2343.57	ENSG00000054523	KIF1B	kinesin family member 1B [Source:HGNC Symbol
1278	ENSG00000120690	2945.79	-0.229333	0.0681343	-3.36589	0.000762961	0.00873107	3034.75	3144.75	3362.23	2529.57	2887.78	2715.68	ENSG00000120690	ELF1	E74 like ETS transcription factor 1 [Source:HGNC Symbol
1279	ENSG00000176105	1396.1	0.28581	0.0849161	3.36579	0.000763245	0.00873107	1175.71	1221.56	1381.82	1404.57	1541.21	1651.75	ENSG00000176105	YES1	YES proto-oncogene 1, Src family tyrosine kinase [Source:HGNC Symbol
1280	ENSG00000116459	6830.5	-0.197099	0.058584	-3.36438	0.000767162	0.00876504	6920.5	7126.63	7844.02	6395.48	6386.77	6309.62	ENSG00000116459	ATP5PB	ATP synthase peripheral stalk-membrane subunit b [Source:HGNC Symbol
1281	ENSG00000160336	533.877	-0.336364	0.0999872	-3.36407	0.000768012	0.00876504	583.493	608.153	596.239	448.433	507.782	459.161	ENSG00000160336	ZNF761	zinc finger protein 761 [Source:HGNC Symbol
1282	ENSG00000012817	1670.09	-0.229217	0.0681327	-3.36427	0.000767458	0.00876504	1865.82	1815.01	1724.04	1579.02	1537.45	1499.21	ENSG00000012817	KDM5D	lysine demethylase 5D [Source:HGNC Symbol
1283	ENSG00000133884	1899.39	-0.249167	0.0740849	-3.36326	0.000770277	0.00878404	2103.29	2015.62	2066.26	1915.63	1648.41	1647.13	ENSG00000133884	DPF2	double PHD fingers 2 [Source:HGNC Symbol
1284	ENSG00000106392	252.268	0.455689	0.135509	3.36279	0.000771588	0.00879213	201.606	215.322	222.267	275.099	298.087	301.228	ENSG00000106392	C1GALT1	core 1 synthase, glycoprotein-N-acetylgalactosamine 3-beta-galactosyltransferase 1 [Source:HGNC Symbol
1285	ENSG00000156535	2738.1	0.235225	0.0699656	3.36201	0.000773768	0.00880327	2483.24	2511.39	2554.3	2689.48	3197.15	2993.02	ENSG00000156535	CD109	CD109 molecule [Source:HGNC Symbol
1286	ENSG00000133872	2530.64	-0.220275	0.0655166	-3.36212	0.000773466	0.00880327	2610.21	2662.64	2900.05	2346.17	2254.93	2409.83	ENSG00000133872	SARAF	store-operated calcium entry associated regulatory factor [Source:HGNC Symbol
1287	ENSG00000169093	3405.63	0.249241	0.0741462	3.36148	0.000775248	0.00881325	3129.73	3232.98	2969.44	4144.37	3455.74	3501.49	ENSG00000169093	ASMTL	acetylserotonin O-methyltransferase like [Source:HGNC Symbol
1288	ENSG00000168785	511.991	0.334726	0.09959	3.36104	0.000776504	0.00882068	430.351	463.205	465.702	572.563	562.322	577.804	ENSG00000168785	TSPAN5	tetraspanin 5 [Source:HGNC Symbol
1289	ENSG00000169223	9107.81	-0.220664	0.0656776	-3.3598	0.000779991	0.00884096	9831.19	10112.8	9459.86	9301.91	7873.45	8067.68	ENSG00000169223	LMAN2	lectin, mannose binding 2 [Source:HGNC Symbol
1290	ENSG00000102580	900.046	0.292265	0.0869898	3.35976	0.000780102	0.00884096	809.331	795.116	825.562	896.866	1028.73	1044.67	ENSG00000102580	DNAJC3	DnaJ heat shock protein family (Hsp40) member C3 [Source:HGNC Symbol
1291	ENSG00000140740	7952.53	-0.193114	0.0574763	-3.35989	0.000779743	0.00884096	8008.98	8446.92	8996.51	7562.98	7505.78	7194.04	ENSG00000140740	UQCRC2	ubiquinol-cytochrome c reductase core protein 2 [Source:HGNC Symbol
1292	ENSG00000131379	27.1081	1.42395	0.424142	3.35724	0.000787247	0.00890812	9.69258	12.6042	22.3443	38.0218	37.6135	42.3723	ENSG00000131379	C3orf20	chromosome 3 open reading frame 20 [Source:HGNC Symbol
1293	ENSG00000153531	43.3814	-1.10084	0.32789	-3.35734	0.000786955	0.00890812	46.5244	66.1721	64.6808	33.5486	21.6278	27.7346	ENSG00000153531	ADPRHL1	ADP-ribosylhydrolase like 1 [Source:HGNC Symbol
1294	ENSG00000130720	156.966	0.603999	0.17996	3.3563	0.000789921	0.00892577	110.495	134.445	128.186	215.829	191.829	161.015	ENSG00000130720	FIBCD1	fibrinogen C domain containing 1 [Source:HGNC Symbol
1295	ENSG00000178184	246.32	0.483906	0.14418	3.35627	0.000790026	0.00892577	237.468	192.214	185.81	275.099	299.968	287.361	ENSG00000178184	PARD6G	par-6 family cell polarity regulator gamma [Source:HGNC Symbol
1296	ENSG00000126804	348.644	-0.40157	0.119666	-3.35575	0.000791498	0.0089355	372.195	407.536	411.605	282.927	322.536	295.065	ENSG00000126804	ZBTB1	zinc finger and BTB domain containing 1 [Source:HGNC Symbol
1297	ENSG00000135424	41.1338	1.10061	0.328024	3.35525	0.000792924	0.0089447	27.1392	24.1581	27.0483	64.8607	48.8976	54.6987	ENSG00000135424	ITGA7	integrin subunit alpha 7 [Source:HGNC Symbol
1298	ENSG00000170989	14.9402	1.99429	0.59447	3.35474	0.000794398	0.00895442	3.87703	10.5035	3.52804	24.6023	26.3295	20.8009	ENSG00000170989	S1PR1	sphingosine-1-phosphate receptor 1 [Source:HGNC Symbol
1299	ENSG00000005249	1547.18	0.245213	0.0731205	3.35355	0.000797826	0.0089664	1386.04	1414.82	1450.03	1552.18	1752.79	1727.25	ENSG00000005249	PRKAR2B	protein kinase cAMP-dependent type II regulatory subunit beta [Source:HGNC Symbol
1300	ENSG00000182162	275.936	-0.453115	0.135116	-3.35353	0.000797892	0.0089664	356.687	290.947	308.116	239.313	237.905	222.647	ENSG00000182162	P2RY8	P2Y receptor family member 8 [Source:HGNC Symbol
1301	ENSG00000157110	281.267	0.43794	0.130572	3.35402	0.000796478	0.0089664	257.823	218.473	239.907	333.25	316.894	321.259	ENSG00000157110	RBPMS	RNA binding protein, mRNA processing factor [Source:HGNC Symbol
1302	ENSG00000080854	428.02	0.464543	0.138524	3.35352	0.000797913	0.0089664	404.181	397.033	277.539	437.25	505.902	546.217	ENSG00000080854	IGSF9B	immunoglobulin superfamily member 9B [Source:HGNC Symbol
1303	ENSG00000103174	289.043	-0.429035	0.127964	-3.35277	0.000800066	0.00898371	334.394	326.659	332.812	266.152	245.428	228.81	ENSG00000103174	NAGPA	N-acetylglucosamine-1-phosphodiester alpha-N-acetylglucosaminidase [Source:HGNC Symbol
1304	ENSG00000165280	10775	-0.207676	0.0619549	-3.35206	0.00080213	0.00899998	11530.3	11836.4	11275.6	10954.7	9551.01	9502.17	ENSG00000165280	VCP	valosin containing protein [Source:HGNC Symbol
1305	ENSG00000082014	147.492	0.578244	0.172523	3.35169	0.000803206	0.00900479	110.495	128.143	116.425	175.571	178.664	175.652	ENSG00000082014	SMARCD3	SWI/SNF related, matrix associated, actin dependent regulator of chromatin, subfamily d, member 3 [Source:HGNC Symbol
1306	ENSG00000130158	1522.22	0.301455	0.0899468	3.35149	0.00080379	0.00900479	1498.47	1370.71	1218.35	1863.07	1535.57	1647.13	ENSG00000130158	DOCK6	dedicator of cytokinesis 6 [Source:HGNC Symbol
1307	ENSG00000196776	4032.68	-0.224558	0.0670434	-3.34945	0.000809721	0.00906429	3946.82	4458.74	4635.85	3591.94	3783.92	3778.84	ENSG00000196776	CD47	CD47 molecule [Source:HGNC Symbol
1308	ENSG00000113328	4820.94	-0.232363	0.069407	-3.34783	0.000814465	0.00910346	4797.83	5118.36	5713.08	4192.46	4617.06	4486.84	ENSG00000113328	CCNG1	cyclin G1 [Source:HGNC Symbol
1309	ENSG00000112159	2929.9	0.289511	0.0864719	3.34804	0.000813854	0.00910346	2624.75	3037.62	2247.36	3097.66	3289.3	3282.69	ENSG00000112159	MDN1	midasin AAA ATPase 1 [Source:HGNC Symbol
1310	ENSG00000105258	507.169	-0.374956	0.112016	-3.34733	0.000815942	0.00911301	575.739	600.801	538.615	505.466	424.092	398.299	ENSG00000105258	POLR2I	RNA polymerase II subunit I [Source:HGNC Symbol
1311	ENSG00000173559	1746.72	0.276802	0.0827	3.34706	0.000816728	0.00911483	1659.37	1474.69	1607.61	1688.61	2020.79	2029.25	ENSG00000173559	NABP1	nucleic acid binding protein 1 [Source:HGNC Symbol
1312	ENSG00000135299	147.851	0.620225	0.185361	3.34604	0.000819731	0.00914138	120.188	119.74	110.545	152.087	171.141	213.402	ENSG00000135299	ANKRD6	ankyrin repeat domain 6 [Source:HGNC Symbol
1313	ENSG00000088367	55.6317	1.053	0.314771	3.34528	0.000821995	0.00915964	40.7088	19.9567	48.2166	65.9789	86.5111	72.4181	ENSG00000088367	EPB41L1	erythrocyte membrane protein band 4.1 like 1 [Source:HGNC Symbol
1314	ENSG00000006282	584.104	-0.386495	0.115547	-3.34491	0.000823105	0.00916503	681.389	675.376	630.344	499.874	425.973	591.671	ENSG00000006282	SPATA20	spermatogenesis associated 20 [Source:HGNC Symbol
1315	ENSG00000165646	400.517	0.368848	0.110291	3.3443	0.000824892	0.00917794	352.81	340.314	355.156	474.154	435.376	445.294	ENSG00000165646	SLC18A2	solute carrier family 18 member A2 [Source:HGNC Symbol
1316	ENSG00000079385	95.7984	0.719432	0.215215	3.34285	0.000829228	0.00921917	70.7558	68.2728	78.793	106.237	121.304	129.428	ENSG00000079385	CEACAM1	CEA cell adhesion molecule 1 [Source:HGNC Symbol
1317	ENSG00000134287	4518.94	-0.188355	0.0563658	-3.34165	0.000832816	0.00925203	4765.84	4770.69	4901.63	4437.36	4114.92	4123.21	ENSG00000134287	ARF3	ADP ribosylation factor 3 [Source:HGNC Symbol
1318	ENSG00000171873	65.0238	0.876895	0.262467	3.34097	0.00083487	0.00926782	41.6781	54.6183	41.1605	89.463	76.1674	87.0557	ENSG00000171873	ADRA1D	adrenoceptor alpha 1D [Source:HGNC Symbol
1319	ENSG00000145386	2974.67	-0.190353	0.0570006	-3.33949	0.000839332	0.00931029	3108.41	3198.32	3204.64	2825.91	2762.71	2748.03	ENSG00000145386	CCNA2	cyclin A2 [Source:HGNC Symbol
1320	ENSG00000114268	268.306	0.471364	0.141159	3.33925	0.00084006	0.0093113	198.698	246.833	230.499	289.636	299.027	345.141	ENSG00000114268	PFKFB4	6-phosphofructo-2-kinase/fructose-2,6-biphosphatase 4 [Source:HGNC Symbol
1321	ENSG00000198720	811.317	0.284596	0.0852798	3.3372	0.000846282	0.00937316	756.991	729.994	705.609	932.651	886.738	855.92	ENSG00000198720	ANKRD13B	ankyrin repeat domain 13B [Source:HGNC Symbol
1322	ENSG00000214160	2476.38	-0.223399	0.0669592	-3.33634	0.000848887	0.00938416	2621.84	2684.7	2693.07	2466.94	2236.12	2155.59	ENSG00000214160	ALG3	ALG3 alpha-1,3- mannosyltransferase [Source:HGNC Symbol
1323	ENSG00000107829	180.807	-0.601634	0.180333	-3.33624	0.000849199	0.00938416	238.438	222.674	191.69	173.335	110.02	148.688	ENSG00000107829	FBXW4	F-box and WD repeat domain containing 4 [Source:HGNC Symbol
1324	ENSG00000166710	8759.13	-0.182673	0.0547488	-3.33657	0.000848195	0.00938416	9003.44	9046.67	9891.46	8203.75	8107.59	8301.88	ENSG00000166710	B2M	beta-2-microglobulin [Source:HGNC Symbol
1325	ENSG00000082074	466.423	0.431137	0.129305	3.33426	0.000855277	0.00944419	402.242	384.429	406.901	421.594	614.04	569.329	ENSG00000082074	FYB1	FYN binding protein 1 [Source:HGNC Symbol
1326	ENSG00000198763	16210.1	-0.504909	0.151506	-3.33259	0.000860406	0.00949366	16008.3	18299.2	22747.7	13461.9	13718.6	13025.2	ENSG00000198763	MT-ND2	mitochondrially encoded NADH:ubiquinone oxidoreductase core subunit 2 [Source:HGNC Symbol
1327	ENSG00000007376	1480.58	-0.263043	0.0789528	-3.33164	0.000863343	0.00951889	1645.8	1611.24	1585.27	1491.8	1241.25	1308.15	ENSG00000007376	RPUSD1	RNA pseudouridine synthase domain containing 1 [Source:HGNC Symbol
1328	ENSG00000173821	713.384	0.374673	0.112473	3.33124	0.000864609	0.00952567	658.126	702.685	500.982	844.307	756.031	818.17	ENSG00000173821	RNF213	ring finger protein 213 [Source:HGNC Symbol
1329	ENSG00000160888	1938.03	0.230315	0.0691497	3.33068	0.000866347	0.00953764	1828.99	1792.95	1726.39	2227.63	1977.53	2074.7	ENSG00000160888	IER2	immediate early response 2 [Source:HGNC Symbol
1330	ENSG00000169660	216.294	-0.487877	0.146525	-3.32964	0.00086958	0.00956603	264.607	234.228	258.723	172.216	194.65	173.341	ENSG00000169660	HEXD	hexosaminidase D [Source:HGNC Symbol
1331	ENSG00000253293	402.821	-0.382241	0.114818	-3.32909	0.000871295	0.0095777	454.582	436.946	476.286	332.131	386.479	330.504	ENSG00000253293	HOXA10	homeobox A10 [Source:HGNC Symbol
1332	ENSG00000145703	2647.53	0.239071	0.0718236	3.32858	0.000872886	0.00958123	2468.7	2441.02	2379.08	2565.35	3024.13	3006.89	ENSG00000145703	IQGAP2	IQ motif containing GTPase activating protein 2 [Source:HGNC Symbol
1333	ENSG00000150768	2845.43	-0.196501	0.0590348	-3.32857	0.000872926	0.00958123	2959.15	3105.89	3054.11	2583.24	2649.87	2720.3	ENSG00000150768	DLAT	dihydrolipoamide S-acetyltransferase [Source:HGNC Symbol
1334	ENSG00000130675	568.662	0.351595	0.105644	3.32812	0.000874349	0.00958966	545.692	507.32	444.534	619.531	685.506	609.39	ENSG00000130675	MNX1	motor neuron and pancreas homeobox 1 [Source:HGNC Symbol
1335	ENSG00000169220	1500.77	-0.231654	0.0696187	-3.32747	0.000876377	0.00960469	1682.63	1633.3	1545.28	1395.62	1384.18	1363.62	ENSG00000169220	RGS14	regulator of G protein signaling 14 [Source:HGNC Symbol
1336	ENSG00000136159	803.111	-0.290212	0.0872735	-3.32532	0.000883177	0.00967198	833.562	881.245	936.108	730.242	745.688	691.824	ENSG00000136159	NUDT15	nudix hydrolase 15 [Source:HGNC Symbol
1337	ENSG00000101464	518.947	-0.327205	0.0984289	-3.32428	0.000886468	0.00970076	587.37	579.794	565.663	460.734	444.78	475.34	ENSG00000101464	PIGU	phosphatidylinositol glycan anchor biosynthesis class U [Source:HGNC Symbol
1338	ENSG00000068137	284.094	0.445383	0.133988	3.32406	0.000887173	0.00970121	263.638	245.782	211.683	328.776	310.311	344.371	ENSG00000068137	PLEKHH3	pleckstrin homology, MyTH4 and FERM domain containing H3 [Source:HGNC Symbol
1339	ENSG00000102317	1342.88	-0.23524	0.0707744	-3.3238	0.000888011	0.00970313	1458.73	1429.53	1468.84	1196.57	1277.92	1225.71	ENSG00000102317	RBM3	RNA binding motif protein 3 [Source:HGNC Symbol
1340	ENSG00000143079	196.432	0.510881	0.153726	3.32331	0.00088955	0.00970544	151.204	153.351	182.282	224.776	235.084	231.892	ENSG00000143079	CTTNBP2NL	CTTNBP2 N-terminal like [Source:HGNC Symbol
1341	ENSG00000204310	1861.04	-0.255845	0.0769819	-3.32345	0.000889118	0.00970544	1940.45	2178.43	1954.54	1833.99	1684.14	1574.71	ENSG00000204310	AGPAT1	1-acylglycerol-3-phosphate O-acyltransferase 1 [Source:HGNC Symbol
1342	ENSG00000161011	1698.43	-0.237001	0.0713405	-3.32211	0.000893385	0.00974003	1843.53	1867.52	1798.13	1655.06	1574.13	1452.21	ENSG00000161011	SQSTM1	sequestosome 1 [Source:HGNC Symbol
1343	ENSG00000143321	7333.44	-0.178386	0.0537248	-3.32036	0.000899008	0.00978369	7636.79	7651.81	8073.34	6629.21	7100.49	6908.99	ENSG00000143321	HDGF	heparin binding growth factor [Source:HGNC Symbol
1344	ENSG00000164190	875.39	0.310104	0.0933988	3.32021	0.000899498	0.00978369	787.038	778.31	782.05	843.189	1032.49	1029.26	ENSG00000164190	NIPBL	NIPBL cohesin loading factor [Source:HGNC Symbol
1345	ENSG00000004864	949.635	-0.268412	0.0808387	-3.32035	0.000899056	0.00978369	1017.72	1075.56	1020.78	820.823	900.843	862.083	ENSG00000004864	SLC25A13	solute carrier family 25 member 13 [Source:HGNC Symbol
1346	ENSG00000161179	2344.48	-0.2154	0.0648789	-3.32003	0.000900065	0.00978369	2551.09	2547.1	2455.52	2303.67	2131.75	2077.78	ENSG00000161179	YDJC	YdjC chitooligosaccharide deacetylase homolog [Source:HGNC Symbol
1347	ENSG00000204525	1673.03	0.240277	0.0724057	3.31849	0.000905065	0.00983074	1538.21	1595.48	1465.31	1937.99	1754.67	1746.51	ENSG00000204525	HLA-C	major histocompatibility complex, class I, C [Source:HGNC Symbol
1348	ENSG00000134590	515.852	-0.350233	0.105556	-3.31798	0.0009067	0.00984119	629.049	577.693	525.679	476.39	449.481	436.82	ENSG00000134590	RTL8C	retrotransposon Gag like 8C [Source:HGNC Symbol
1349	ENSG00000081985	71.4358	0.838068	0.25262	3.31751	0.000908237	0.00985057	52.3399	51.4672	49.3926	104.001	95.9144	75.4997	ENSG00000081985	IL12RB2	interleukin 12 receptor subunit beta 2 [Source:HGNC Symbol
1350	ENSG00000144366	34.461	1.24648	0.375893	3.31605	0.000912984	0.00986741	16.4774	29.4098	15.2882	46.9681	55.4799	43.1427	ENSG00000144366	GULP1	GULP PTB domain containing engulfment adaptor 1 [Source:HGNC Symbol
1351	ENSG00000189057	251.663	-0.47857	0.144299	-3.31653	0.000911438	0.00986741	295.624	270.991	313.996	199.055	189.948	240.366	ENSG00000189057	FAM111B	FAM111 trypsin like peptidase B [Source:HGNC Symbol
1352	ENSG00000168961	90.3412	-0.783134	0.23616	-3.31611	0.000912793	0.00986741	134.727	121.841	85.8491	70.4521	58.3009	70.8772	ENSG00000168961	LGALS9	galectin 9 [Source:HGNC Symbol
1353	ENSG00000129933	1789.77	-0.27015	0.0814626	-3.31625	0.000912344	0.00986741	2053.86	2066.04	1747.56	1740.05	1510.18	1620.93	ENSG00000129933	MAU2	MAU2 sister chromatid cohesion factor [Source:HGNC Symbol
1354	ENSG00000025770	1043.02	-0.271981	0.0820209	-3.316	0.000913162	0.00986741	1139.85	1158.54	1121.92	1032.18	902.724	902.914	ENSG00000025770	NCAPH2	non-SMC condensin II complex subunit H2 [Source:HGNC Symbol
1355	ENSG00000186174	730.612	0.319164	0.0963859	3.31131	0.000928589	0.0100229	657.157	718.44	573.895	793.984	822.795	817.4	ENSG00000186174	BCL9L	BCL9 like [Source:HGNC Symbol
1356	ENSG00000140365	798.102	-0.292531	0.0883454	-3.31121	0.000928923	0.0100229	904.318	897	833.794	752.607	666.699	734.196	ENSG00000140365	COMMD4	COMM domain containing 4 [Source:HGNC Symbol
1357	ENSG00000225873	77.7542	-0.777886	0.235017	-3.30991	0.000933247	0.0100622	100.803	99.7834	94.0812	60.3875	49.8379	61.6324	ENSG00000225873	C3orf86	chromosome 3 putative open reading frame 86 [Source:HGNC Symbol
1358	ENSG00000170540	3024.83	-0.246805	0.0745938	-3.30865	0.00093746	0.0101001	3069.64	3174.16	3609.19	2557.52	2927.27	2811.21	ENSG00000170540	ARL6IP1	ADP ribosylation factor like GTPase 6 interacting protein 1 [Source:HGNC Symbol
1359	ENSG00000228401	46.4859	1.06432	0.321798	3.30741	0.000941632	0.0101376	34.8933	29.4098	25.8723	63.7424	47.9572	77.0405	ENSG00000228401		novel transcript, antisense to EGFL7 (HSPC324)
1360	ENSG00000142544	783.615	-0.278401	0.0842168	-3.30576	0.000947181	0.0101899	870.394	827.677	878.483	721.295	704.313	699.528	ENSG00000142544	CTU1	cytosolic thiouridylase subunit 1 [Source:HGNC Symbol
1361	ENSG00000177606	528.603	0.334157	0.101117	3.30465	0.000950965	0.010223	488.506	451.651	462.174	577.036	629.086	563.166	ENSG00000177606	JUN	Jun proto-oncogene, AP-1 transcription factor subunit [Source:HGNC Symbol
1362	ENSG00000183019	48.8179	0.988577	0.299199	3.30407	0.000952908	0.0102364	29.0777	30.4602	38.8085	68.2155	63.943	62.4028	ENSG00000183019	MCEMP1	mast cell expressed membrane protein 1 [Source:HGNC Symbol
1363	ENSG00000117394	2232.27	-0.209999	0.0635832	-3.30274	0.000957462	0.0102711	2415.39	2416.86	2349.68	2150.47	1971.89	2089.34	ENSG00000117394	SLC2A1	solute carrier family 2 member 1 [Source:HGNC Symbol
1364	ENSG00000019144	508.737	0.334461	0.10127	3.30267	0.000957696	0.0102711	462.336	467.406	419.837	569.208	551.978	581.656	ENSG00000019144	PHLDB1	pleckstrin homology like domain family B member 1 [Source:HGNC Symbol
1365	ENSG00000053770	635.673	-0.339485	0.102796	-3.30251	0.000958242	0.0102711	653.28	704.786	774.994	504.348	598.055	578.574	ENSG00000053770	AP5M1	adaptor related protein complex 5 subunit mu 1 [Source:HGNC Symbol
1366	ENSG00000123240	286.839	0.433531	0.131298	3.30189	0.000960351	0.0102862	253.946	223.725	255.195	304.174	348.865	335.126	ENSG00000123240	OPTN	optineurin [Source:HGNC Symbol
1367	ENSG00000101972	2678.82	-0.204966	0.0621014	-3.30051	0.000965091	0.0103294	2806	2829.65	2972.97	2390.9	2593.45	2479.93	ENSG00000101972	STAG2	stromal antigen 2 [Source:HGNC Symbol
1368	ENSG00000183813	356.067	0.440768	0.133562	3.3001	0.000966505	0.0103369	278.177	330.861	298.708	342.196	458.885	427.575	ENSG00000183813	CCR4	C-C motif chemokine receptor 4 [Source:HGNC Symbol
1369	ENSG00000146950	129.346	0.652229	0.197683	3.29936	0.000969048	0.0103566	113.403	97.6827	89.3771	185.636	155.156	134.821	ENSG00000146950	SHROOM2	shroom family member 2 [Source:HGNC Symbol
1370	ENSG00000116685	3335.98	-0.230376	0.0698566	-3.29784	0.000974313	0.0104052	3732.61	3782.31	3285.79	3268.75	2994.98	2951.42	ENSG00000116685	KIAA2013	KIAA2013 [Source:HGNC Symbol
1371	ENSG00000162738	738.562	0.338848	0.102775	3.297	0.000977236	0.0104288	679.45	702.685	575.071	735.833	858.528	879.802	ENSG00000162738	VANGL2	VANGL planar cell polarity protein 2 [Source:HGNC Symbol
1372	ENSG00000047634	48.0232	0.988405	0.299919	3.29557	0.000982222	0.0104744	30.047	32.5609	34.1044	59.2692	70.5253	61.6324	ENSG00000047634	SCML1	Scm polycomb group protein like 1 [Source:HGNC Symbol
1373	ENSG00000015475	1067.82	-0.266088	0.0807472	-3.29532	0.00098309	0.010476	1207.7	1171.14	1116.04	1041.13	944.099	926.797	ENSG00000015475	BID	BH3 interacting domain death agonist [Source:HGNC Symbol
1374	ENSG00000121797	429.771	0.360848	0.109546	3.29402	0.000987663	0.0105018	367.349	360.27	401.021	502.111	491.797	456.08	ENSG00000121797	CCRL2	C-C motif chemokine receptor like 2 [Source:HGNC Symbol
1375	ENSG00000171004	802.674	-0.288152	0.0874696	-3.29431	0.000986637	0.0105018	935.334	879.144	832.618	697.811	756.972	714.165	ENSG00000171004	HS6ST2	heparan sulfate 6-O-sulfotransferase 2 [Source:HGNC Symbol
1376	ENSG00000147649	3381.14	0.200371	0.0608267	3.29413	0.000987285	0.0105018	3120.04	3211.97	3109.38	3433.14	3816.83	3595.48	ENSG00000147649	MTDH	metadherin [Source:HGNC Symbol
1377	ENSG00000164362	306.608	0.457584	0.138936	3.29349	0.000989511	0.0105102	304.347	236.329	234.027	350.024	328.178	386.743	ENSG00000164362	TERT	telomerase reverse transcriptase [Source:HGNC Symbol
1378	ENSG00000214357	436.203	0.372273	0.113043	3.29318	0.000990605	0.0105102	367.349	416.989	355.156	531.186	467.348	479.192	ENSG00000214357	NEURL1B	neuralized E3 ubiquitin protein ligase 1B [Source:HGNC Symbol
1379	ENSG00000184937	1001.93	-0.275839	0.0837606	-3.29318	0.0009906	0.0105102	1037.11	1124.93	1132.5	896.866	851.006	969.169	ENSG00000184937	WT1	WT1 transcription factor [Source:HGNC Symbol
1380	ENSG00000109917	2443.2	-0.218451	0.06646	-3.28696	0.00101277	0.0107375	2655.77	2714.11	2510.79	2392.02	2139.27	2247.27	ENSG00000109917	ZPR1	ZPR1 zinc finger [Source:HGNC Symbol
1381	ENSG00000143515	1304.04	0.277152	0.0843404	3.28611	0.00101581	0.010762	1275.54	1199.5	1060.77	1463.84	1331.52	1493.04	ENSG00000143515	ATP8B2	ATPase phospholipid transporting 8B2 [Source:HGNC Symbol
1382	ENSG00000225663	3149.74	-0.216827	0.0659974	-3.28539	0.0010184	0.0107817	3438.93	3434.65	3279.9	3163.63	2782.46	2798.88	ENSG00000225663	MCRIP1	MAPK regulated corepressor interacting protein 1 [Source:HGNC Symbol
1383	ENSG00000050344	639.569	0.305489	0.0930496	3.28308	0.00102681	0.0108541	581.555	559.837	576.247	662.026	721.239	736.507	ENSG00000050344	NFE2L3	nuclear factor, erythroid 2 like 3 [Source:HGNC Symbol
1384	ENSG00000149532	2634.69	-0.194964	0.0593879	-3.28289	0.00102747	0.0108541	2773.05	2827.55	2838.9	2374.12	2502.24	2492.26	ENSG00000149532	CPSF7	cleavage and polyadenylation specific factor 7 [Source:HGNC Symbol
1385	ENSG00000152558	4536.39	0.230066	0.0700743	3.28317	0.00102648	0.0108541	4148.43	4058.56	4324.21	4364.67	5080.64	5241.83	ENSG00000152558	TMEM123	transmembrane protein 123 [Source:HGNC Symbol
1386	ENSG00000102265	2792.65	-0.244904	0.0746053	-3.28267	0.0010283	0.010855	2964.96	2967.24	3151.72	2865.05	2397.86	2409.06	ENSG00000102265	TIMP1	TIMP metallopeptidase inhibitor 1 [Source:HGNC Symbol
1387	ENSG00000141526	345.349	0.404348	0.123209	3.28181	0.00103145	0.0108804	317.917	299.35	274.011	404.82	359.209	416.789	ENSG00000141526	SLC16A3	solute carrier family 16 member 3 [Source:HGNC Symbol
1388	ENSG00000170604	2692.19	-0.227937	0.0694634	-3.2814	0.00103293	0.0108881	3037.66	2918.93	2751.87	2686.13	2390.34	2368.22	ENSG00000170604	IRF2BP1	interferon regulatory factor 2 binding protein 1 [Source:HGNC Symbol
1389	ENSG00000132881	95.997	-0.772997	0.235719	-3.27931	0.00104061	0.0109612	149.266	96.6323	117.601	72.6887	57.3606	82.4333	ENSG00000132881	CPLANE2	ciliogenesis and planar polarity effector 2 [Source:HGNC Symbol
1390	ENSG00000182389	65.9806	0.957495	0.292064	3.27837	0.00104408	0.0109899	44.5859	48.3162	42.3365	57.0326	86.5111	117.102	ENSG00000182389	CACNB4	calcium voltage-gated channel auxiliary subunit beta 4 [Source:HGNC Symbol
1391	ENSG00000116688	6402.69	-0.187218	0.0571386	-3.27656	0.00105079	0.0110526	6898.21	6930.22	6619.79	6363.05	5773.67	5831.19	ENSG00000116688	MFN2	mitofusin 2 [Source:HGNC Symbol
1392	ENSG00000160783	239.294	-0.467342	0.142663	-3.27585	0.00105344	0.0110725	286.9	259.437	286.948	211.356	177.724	213.402	ENSG00000160783	PMF1	polyamine modulated factor 1 [Source:HGNC Symbol
1393	ENSG00000134248	1099.86	-0.27057	0.082664	-3.27313	0.00106363	0.0111716	1177.65	1223.66	1204.24	1099.28	937.517	956.843	ENSG00000134248	LAMTOR5	late endosomal/lysosomal adaptor, MAPK and MTOR activator 5 [Source:HGNC Symbol
1394	ENSG00000154146	3264.05	0.186667	0.0570525	3.27184	0.00106849	0.0112146	3088.06	3107.99	2961.2	3527.08	3497.12	3402.88	ENSG00000154146	NRGN	neurogranin [Source:HGNC Symbol
1395	ENSG00000160075	5962.09	-0.185031	0.0565646	-3.27115	0.00107111	0.0112259	6043.32	6475.41	6511.59	5806.15	5521.66	5414.4	ENSG00000160075	SSU72	SSU72 homolog, RNA polymerase II CTD phosphatase [Source:HGNC Symbol
1396	ENSG00000185022	109.119	0.676805	0.206897	3.27121	0.00107089	0.0112259	74.6329	87.1791	90.5531	142.022	114.721	145.607	ENSG00000185022	MAFF	MAF bZIP transcription factor F [Source:HGNC Symbol
1397	ENSG00000178927	1085.76	-0.266252	0.081412	-3.27043	0.00107383	0.0112464	1231.93	1178.49	1143.09	1062.37	974.19	924.486	ENSG00000178927	CYBC1	cytochrome b-245 chaperone 1 [Source:HGNC Symbol
1398	ENSG00000151092	626.834	-0.336461	0.102895	-3.26995	0.00107568	0.0112577	644.557	672.225	782.05	594.929	525.649	541.595	ENSG00000151092	NGLY1	N-glycanase 1 [Source:HGNC Symbol
1399	ENSG00000123179	2876.74	-0.204263	0.0625176	-3.26729	0.00108583	0.0113558	2988.22	3021.86	3229.34	2795.72	2602.85	2622.46	ENSG00000123179	EBPL	EBP like [Source:HGNC Symbol
1400	ENSG00000053371	955.624	-0.30078	0.0920725	-3.26678	0.00108779	0.0113682	1040.98	1035.65	1085.46	975.146	781.421	815.088	ENSG00000053371	AKR7A2	aldo-keto reductase family 7 member A2 [Source:HGNC Symbol
1401	ENSG00000132768	928.035	-0.276351	0.0846104	-3.26616	0.00109015	0.0113848	1039.04	935.863	1074.88	865.554	816.213	836.66	ENSG00000132768	DPH2	diphthamide biosynthesis 2 [Source:HGNC Symbol
1402	ENSG00000168763	770.274	-0.307208	0.0940979	-3.26477	0.00109552	0.0114326	879.117	900.151	773.818	723.532	707.134	637.895	ENSG00000168763	CNNM3	cyclin and CBS domain divalent metal cation transport mediator 3 [Source:HGNC Symbol
1403	ENSG00000251493	234.764	0.468153	0.14341	3.26445	0.00109677	0.0114376	195.79	213.221	181.106	279.572	287.743	251.152	ENSG00000251493	FOXD1	forkhead box D1 [Source:HGNC Symbol
1404	ENSG00000124126	2270.49	0.247841	0.0759449	3.26343	0.00110071	0.0114705	2217.66	2173.18	1833.41	2550.81	2424.19	2423.69	ENSG00000124126	PREX1	phosphatidylinositol-3,4,5-trisphosphate dependent Rac exchange factor 1 [Source:HGNC Symbol
1405	ENSG00000209082	82.8868	-0.944524	0.289479	-3.26284	0.00110302	0.0114864	93.0488	82.9777	151.706	42.4949	80.869	46.2243	ENSG00000209082	MT-TL1	mitochondrially encoded tRNA-Leu (UUA/G) 1 [Source:HGNC Symbol
1406	ENSG00000140694	723.265	-0.285399	0.0875316	-3.26052	0.00111208	0.0115725	762.806	816.123	805.57	634.069	672.341	648.681	ENSG00000140694	PARN	poly(A)-specific ribonuclease [Source:HGNC Symbol
1407	ENSG00000165672	3766.19	-0.227456	0.0697671	-3.26022	0.00111327	0.0115766	3775.26	4102.67	4307.74	3759.68	3342.9	3308.89	ENSG00000165672	PRDX3	peroxiredoxin 3 [Source:HGNC Symbol
1408	ENSG00000136280	1003.74	-0.293393	0.0900219	-3.25913	0.00111754	0.0116127	1055.52	1122.83	1136.03	1014.29	820.915	872.869	ENSG00000136280	CCM2	CCM2 scaffold protein [Source:HGNC Symbol
1409	ENSG00000159069	2354.87	-0.261783	0.0803761	-3.25698	0.00112605	0.0116929	2713.92	2647.94	2337.92	2366.3	1956.84	2106.29	ENSG00000159069	FBXW5	F-box and WD repeat domain containing 5 [Source:HGNC Symbol
1410	ENSG00000188938	968.357	-0.258144	0.0792775	-3.25621	0.00112909	0.0116995	1017.72	1062.96	1085.46	862.199	868.872	912.93	ENSG00000188938	FAM120AOS	family with sequence similarity 120A opposite strand [Source:HGNC Symbol
1411	ENSG00000130640	1677.32	-0.251102	0.0771147	-3.25621	0.00112908	0.0116995	1729.16	1901.14	1835.76	1681.9	1462.23	1453.75	ENSG00000130640	TUBGCP2	tubulin gamma complex associated protein 2 [Source:HGNC Symbol
1412	ENSG00000204604	1056.45	-0.255179	0.0783641	-3.25633	0.00112863	0.0116995	1111.74	1144.88	1192.48	999.749	916.829	973.021	ENSG00000204604	ZNF468	zinc finger protein 468 [Source:HGNC Symbol
1413	ENSG00000164985	2104.65	0.289125	0.0888378	3.25453	0.00113582	0.0117529	1929.79	1780.35	1976.88	1949.17	2499.42	2492.26	ENSG00000164985	PSIP1	PC4 and SFRS1 interacting protein 1 [Source:HGNC Symbol
1414	ENSG00000182809	115.525	0.741733	0.227909	3.25452	0.00113585	0.0117529	111.465	82.9777	63.5048	176.689	126.005	132.51	ENSG00000182809	CRIP2	cysteine rich protein 2 [Source:HGNC Symbol
1415	ENSG00000158864	2572.53	-0.21024	0.064604	-3.25429	0.00113678	0.0117542	2729.43	2742.47	2807.15	2480.36	2222.02	2453.74	ENSG00000158864	NDUFS2	NADH:ubiquinone oxidoreductase core subunit S2 [Source:HGNC Symbol
1416	ENSG00000186806	376.847	0.378945	0.116455	3.25401	0.00113789	0.0117574	338.271	342.414	301.06	450.67	403.405	425.263	ENSG00000186806	VSIG10L	V-set and immunoglobulin domain containing 10 like [Source:HGNC Symbol
1417	ENSG00000133027	662.111	-0.304725	0.0936585	-3.25357	0.00113964	0.0117671	688.173	783.562	723.249	615.058	571.725	590.9	ENSG00000133027	PEMT	phosphatidylethanolamine N-methyltransferase [Source:HGNC Symbol
1418	ENSG00000163820	413.414	0.373616	0.114862	3.25274	0.00114297	0.0117932	383.826	373.925	321.052	477.509	484.274	439.901	ENSG00000163820	FYCO1	FYVE and coiled-coil domain autophagy adaptor 1 [Source:HGNC Symbol
1419	ENSG00000123094	77.9503	0.785609	0.241611	3.25155	0.00114778	0.0118345	55.2477	68.2728	48.2166	89.463	102.497	104.005	ENSG00000123094	RASSF8	Ras association domain family member 8 [Source:HGNC Symbol
1420	ENSG00000125827	541.528	-0.331047	0.101871	-3.24966	0.00115542	0.0119049	548.6	621.808	640.928	467.444	492.737	477.651	ENSG00000125827	TMX4	thioredoxin related transmembrane protein 4 [Source:HGNC Symbol
1421	ENSG00000197563	926.92	-0.258363	0.0795247	-3.24884	0.00115876	0.011931	987.674	991.531	1050.18	855.49	836.901	839.741	ENSG00000197563	PIGN	phosphatidylinositol glycan anchor biosynthesis class N [Source:HGNC Symbol
1422	ENSG00000168802	2345.16	-0.211945	0.0652798	-3.24671	0.00116746	0.012012	2554.96	2580.71	2412.01	2295.84	2124.22	2103.21	ENSG00000168802	CHTF8	chromosome transmission fidelity factor 8 [Source:HGNC Symbol
1423	ENSG00000091640	1459.21	-0.250684	0.0772171	-3.24648	0.00116842	0.0120135	1523.67	1604.94	1631.13	1318.46	1235.6	1441.43	ENSG00000091640	SPAG7	sperm associated antigen 7 [Source:HGNC Symbol
1424	ENSG00000117016	309.597	0.41852	0.128984	3.24474	0.00117559	0.0120787	285.931	276.242	231.675	367.916	337.581	358.238	ENSG00000117016	RIMS3	regulating synaptic membrane exocytosis 3 [Source:HGNC Symbol
1425	ENSG00000111424	651.938	0.298776	0.0921066	3.2438	0.00117945	0.0121098	552.477	609.204	592.711	735.833	694.91	726.492	ENSG00000111424	VDR	vitamin D receptor [Source:HGNC Symbol
1426	ENSG00000178585	455.974	-0.348313	0.10743	-3.24223	0.00118599	0.0121599	514.676	533.578	482.166	424.949	405.286	375.187	ENSG00000178585	CTNNBIP1	catenin beta interacting protein 1 [Source:HGNC Symbol
1427	ENSG00000203666	60.2118	-0.917872	0.283093	-3.2423	0.00118569	0.0121599	58.1555	88.2295	90.5531	36.9035	40.4345	46.9947	ENSG00000203666	EFCAB2	EF-hand calcium binding domain 2 [Source:HGNC Symbol
1428	ENSG00000082397	649.615	0.303306	0.093563	3.24173	0.00118806	0.0121727	577.678	606.053	562.135	672.091	727.821	751.915	ENSG00000082397	EPB41L3	erythrocyte membrane protein band 4.1 like 3 [Source:HGNC Symbol
1429	ENSG00000166411	550.45	-0.331025	0.102163	-3.24017	0.00119458	0.0122223	596.094	620.757	622.112	534.541	443.839	485.355	ENSG00000166411	IDH3A	isocitrate dehydrogenase (NAD(+)) 3 catalytic subunit alpha [Source:HGNC Symbol
1430	ENSG00000102908	625.772	0.326082	0.100632	3.24032	0.00119395	0.0122223	576.709	546.183	544.495	616.176	743.807	727.262	ENSG00000102908	NFAT5	nuclear factor of activated T cells 5 [Source:HGNC Symbol
1431	ENSG00000129038	600.959	-0.332008	0.102481	-3.23969	0.00119659	0.0122343	676.542	690.081	639.752	588.219	535.052	476.11	ENSG00000129038	LOXL1	lysyl oxidase like 1 [Source:HGNC Symbol
1432	ENSG00000075415	11566.2	-0.176404	0.054458	-3.23926	0.00119841	0.0122443	11995.5	12320.6	12497.5	11511.6	10676.6	10395.1	ENSG00000075415	SLC25A3	solute carrier family 25 member 3 [Source:HGNC Symbol
1433	ENSG00000019485	400.344	-0.415968	0.128424	-3.23901	0.00119943	0.0122463	447.797	511.521	411.605	398.11	305.61	327.422	ENSG00000019485	PRDM11	PR/SET domain 11 [Source:HGNC Symbol
1434	ENSG00000273604	1284.02	0.239994	0.0740994	3.23881	0.00120029	0.0122465	1248.4	1134.38	1147.79	1413.51	1396.4	1363.62	ENSG00000273604	EPOP	elongin BC and polycomb repressive complex 2 associated protein [Source:HGNC Symbol
1435	ENSG00000123416	21155.4	-0.225919	0.0698168	-3.23588	0.00121267	0.0123555	23005.3	23672.8	21741	21975.5	18380.8	18156.9	ENSG00000123416	TUBA1B	tubulin alpha 1b [Source:HGNC Symbol
1436	ENSG00000166130	262.911	0.505864	0.156328	3.23592	0.00121252	0.0123555	196.759	210.07	246.963	244.905	349.806	328.963	ENSG00000166130	IKBIP	IKBKB interacting protein [Source:HGNC Symbol
1437	ENSG00000100911	1232.54	-0.253192	0.0782593	-3.2353	0.00121516	0.0123723	1364.72	1278.28	1379.47	1137.3	1047.54	1187.96	ENSG00000100911	PSME2	proteasome activator subunit 2 [Source:HGNC Symbol
1438	ENSG00000112996	1611.13	-0.221521	0.0684854	-3.23457	0.00121826	0.0123953	1755.33	1737.28	1708.75	1523.11	1527.11	1415.23	ENSG00000112996	MRPS30	mitochondrial ribosomal protein S30 [Source:HGNC Symbol
1439	ENSG00000138587	106.379	0.769213	0.237852	3.234	0.00122068	0.0124113	80.4484	98.733	56.4487	111.829	168.32	122.494	ENSG00000138587	MNS1	meiosis specific nuclear structural 1 [Source:HGNC Symbol
1440	ENSG00000185043	791.342	-0.29148	0.0901494	-3.2333	0.00122369	0.0124332	878.148	864.439	867.899	786.156	674.222	677.186	ENSG00000185043	CIB1	calcium and integrin binding 1 [Source:HGNC Symbol
1441	ENSG00000166128	553.132	0.322605	0.0997964	3.23263	0.00122656	0.0124537	472.029	511.521	492.75	575.918	614.04	652.533	ENSG00000166128	RAB8B	RAB8B, member RAS oncogene family [Source:HGNC Symbol
1442	ENSG00000166582	1515.25	-0.238818	0.0738949	-3.23186	0.00122987	0.0124787	1556.63	1624.89	1740.5	1367.67	1461.28	1340.5	ENSG00000166582	CENPV	centromere protein V [Source:HGNC Symbol
1443	ENSG00000135638	82.465	0.777674	0.240661	3.23141	0.00123182	0.0124898	45.5551	70.3735	67.0328	96.1727	106.258	109.397	ENSG00000135638	EMX1	empty spiracles homeobox 1 [Source:HGNC Symbol
1444	ENSG00000145864	205.805	0.555698	0.171999	3.23082	0.00123436	0.0125036	192.882	124.992	182.282	223.657	269.877	241.137	ENSG00000145864	GABRB2	gamma-aminobutyric acid type A receptor subunit beta2 [Source:HGNC Symbol
1445	ENSG00000254396	27.0305	1.3495	0.417713	3.2307	0.00123489	0.0125036	14.5389	11.5539	19.9922	32.4303	36.6732	46.9947	ENSG00000254396		novel transcript
1446	ENSG00000204257	117.322	0.66653	0.206392	3.22943	0.00124036	0.0125503	81.4177	102.934	87.0251	165.506	147.633	119.413	ENSG00000204257	HLA-DMA	major histocompatibility complex, class II, DM alpha [Source:HGNC Symbol
1447	ENSG00000133131	155.649	0.54776	0.169645	3.22885	0.00124289	0.0125585	117.28	123.941	138.77	184.517	176.783	192.601	ENSG00000133131	MORC4	MORC family CW-type zinc finger 4 [Source:HGNC Symbol
1448	ENSG00000090487	1728.43	-0.226158	0.0700401	-3.22897	0.00124236	0.0125585	1757.27	1889.58	1945.13	1567.84	1656.87	1553.91	ENSG00000090487	SPG21	SPG21 abhydrolase domain containing, maspardin [Source:HGNC Symbol
1449	ENSG00000160695	1025.79	-0.270456	0.0837695	-3.22857	0.0012441	0.012562	1146.63	1136.48	1079.58	1009.81	858.528	923.715	ENSG00000160695	VPS11	VPS11 core subunit of CORVET and HOPS complexes [Source:HGNC Symbol
1450	ENSG00000152082	990.355	-0.30861	0.0956666	-3.22588	0.00125584	0.0126719	1139.85	1107.07	1037.24	1018.76	791.764	847.445	ENSG00000152082	MZT2B	mitotic spindle organizing protein 2B [Source:HGNC Symbol
1451	ENSG00000185187	553.315	-0.337797	0.104752	-3.22474	0.00126089	0.0127141	599.002	608.153	645.632	537.896	435.376	493.829	ENSG00000185187	SIGIRR	single Ig and TIR domain containing [Source:HGNC Symbol
1452	ENSG00000169062	412.722	-0.379354	0.117696	-3.22318	0.00126778	0.0127747	462.336	456.903	483.342	318.712	349.806	405.233	ENSG00000169062	UPF3A	UPF3A regulator of nonsense mediated mRNA decay [Source:HGNC Symbol
1453	ENSG00000131747	7017.72	0.206158	0.0639738	3.22254	0.00127058	0.0127941	6656.87	6457.56	6439.86	6808.13	8018.26	7725.62	ENSG00000131747	TOP2A	DNA topoisomerase II alpha [Source:HGNC Symbol
1454	ENSG00000142192	16484.3	0.215161	0.0667902	3.22144	0.00127546	0.0128344	15972.4	15692.2	14102.8	19205.5	16359.1	17573.7	ENSG00000142192	APP	amyloid beta precursor protein [Source:HGNC Symbol
1455	ENSG00000136986	2225.27	-0.199442	0.0619211	-3.2209	0.00127789	0.0128501	2318.47	2348.59	2470.81	2068.83	2064.04	2080.86	ENSG00000136986	DERL1	derlin 1 [Source:HGNC Symbol
1456	ENSG00000141560	633.462	-0.30624	0.0951137	-3.21972	0.00128315	0.0128941	724.036	686.93	687.969	610.585	560.441	530.809	ENSG00000141560	FN3KRP	fructosamine 3 kinase related protein [Source:HGNC Symbol
1457	ENSG00000163814	148.033	0.564143	0.175238	3.2193	0.00128504	0.0129042	107.588	118.69	132.89	173.335	169.261	186.438	ENSG00000163814	CDCP1	CUB domain containing protein 1 [Source:HGNC Symbol
1458	ENSG00000165355	273.59	-0.435223	0.135227	-3.21845	0.00128883	0.0129334	326.64	297.249	321.052	203.528	247.309	245.759	ENSG00000165355	FBXO33	F-box protein 33 [Source:HGNC Symbol
1459	ENSG00000198752	1180.03	0.26294	0.0817118	3.2179	0.00129135	0.0129498	1098.17	1154.34	964.332	1296.09	1267.58	1299.67	ENSG00000198752	CDC42BPB	CDC42 binding protein kinase beta [Source:HGNC Symbol
1460	ENSG00000105732	2143.94	-0.23702	0.0736836	-3.21672	0.00129664	0.0129939	2392.13	2332.83	2229.72	2170.6	1847.76	1890.57	ENSG00000105732	ZNF574	zinc finger protein 574 [Source:HGNC Symbol
1461	ENSG00000010256	7429.23	-0.230725	0.0717344	-3.21637	0.00129822	0.0130009	8019.64	8279.92	7761.7	7713.94	6244.78	6555.37	ENSG00000010256	UQCRC1	ubiquinol-cytochrome c reductase core protein 1 [Source:HGNC Symbol
1462	ENSG00000105613	611.841	0.333474	0.103743	3.21443	0.00130705	0.0130804	540.846	512.571	569.191	751.489	688.327	608.62	ENSG00000105613	MAST1	microtubule associated serine/threonine kinase 1 [Source:HGNC Symbol
1463	ENSG00000157456	1276.26	-0.250313	0.0778767	-3.21422	0.001308	0.0130809	1324.01	1359.15	1475.9	1232.35	1157.56	1108.61	ENSG00000157456	CCNB2	cyclin B2 [Source:HGNC Symbol
1464	ENSG00000196878	56.3213	1.00488	0.312778	3.21277	0.00131464	0.0131203	48.4629	43.0644	19.9922	87.2264	66.764	72.4181	ENSG00000196878	LAMB3	laminin subunit beta 3 [Source:HGNC Symbol
1465	ENSG00000135749	79.7907	0.77987	0.242736	3.21283	0.00131432	0.0131203	55.2477	58.8197	62.3288	110.71	79.9287	111.709	ENSG00000135749	PCNX2	pecanex 2 [Source:HGNC Symbol
1466	ENSG00000149115	1434.63	0.267139	0.0831393	3.21315	0.00131287	0.0131203	1428.69	1319.24	1156.02	1615.92	1497.02	1590.89	ENSG00000149115	TNKS1BP1	tankyrase 1 binding protein 1 [Source:HGNC Symbol
1467	ENSG00000270647	2997.5	0.212041	0.0660139	3.21206	0.00131786	0.0131436	2869	2706.75	2755.4	3404.07	2977.11	3272.68	ENSG00000270647	TAF15	TATA-box binding protein associated factor 15 [Source:HGNC Symbol
1468	ENSG00000168477	208.782	0.565802	0.176181	3.21148	0.00132051	0.0131515	191.913	189.063	122.306	285.163	228.502	235.744	ENSG00000168477	TNXB	tenascin XB [Source:HGNC Symbol
1469	ENSG00000135297	730.18	-0.277728	0.0864749	-3.21166	0.00131972	0.0131515	805.454	811.921	782.05	685.51	649.773	646.37	ENSG00000135297	MTO1	mitochondrial tRNA translation optimization 1 [Source:HGNC Symbol
1470	ENSG00000140497	1944.16	-0.220683	0.0687206	-3.2113	0.00132135	0.0131515	2111.04	2141.67	2021.57	1920.1	1730.22	1740.34	ENSG00000140497	SCAMP2	secretory carrier membrane protein 2 [Source:HGNC Symbol
1471	ENSG00000120948	2157.9	-0.203737	0.0634718	-3.20989	0.00132787	0.0132015	2235.11	2306.57	2389.66	2029.69	1945.56	2040.8	ENSG00000120948	TARDBP	TAR DNA binding protein [Source:HGNC Symbol
1472	ENSG00000196376	74.2678	0.838625	0.261268	3.20982	0.00132818	0.0132015	63.0018	54.6183	41.1605	110.71	100.616	75.4997	ENSG00000196376	SLC35F1	solute carrier family 35 member F1 [Source:HGNC Symbol
1473	ENSG00000118985	442.772	0.388312	0.121046	3.20797	0.00133677	0.0132779	334.394	426.443	391.613	446.197	534.112	523.875	ENSG00000118985	ELL2	elongation factor for RNA polymerase II 2 [Source:HGNC Symbol
1474	ENSG00000100316	56026.1	-0.199038	0.0620513	-3.20764	0.00133828	0.0132838	59304.1	60820.6	59525.2	57578.4	48421.7	50507	ENSG00000100316	RPL3	ribosomal protein L3 [Source:HGNC Symbol
1475	ENSG00000143119	816.063	-0.26819	0.0836321	-3.20678	0.0013423	0.0133147	903.349	916.957	854.963	720.177	751.33	749.604	ENSG00000143119	CD53	CD53 molecule [Source:HGNC Symbol
1476	ENSG00000175573	675.428	-0.325812	0.101617	-3.20626	0.00134474	0.0133299	796.73	773.058	680.913	663.144	588.651	550.069	ENSG00000175573	C11orf68	chromosome 11 open reading frame 68 [Source:HGNC Symbol
1477	ENSG00000141644	1718.71	-0.22752	0.0709663	-3.20603	0.00134581	0.0133314	1954.02	1803.45	1801.65	1670.72	1517.71	1564.69	ENSG00000141644	MBD1	methyl-CpG binding domain protein 1 [Source:HGNC Symbol
1478	ENSG00000164440	24.6945	1.37388	0.428559	3.2058	0.00134688	0.013333	14.5389	14.7049	11.7601	42.4949	33.8522	30.8162	ENSG00000164440	TXLNB	taxilin beta [Source:HGNC Symbol
1479	ENSG00000007171	1087.92	0.256905	0.0802239	3.20235	0.00136312	0.0134847	1003.18	1031.44	937.284	1253.6	1125.58	1176.41	ENSG00000007171	NOS2	nitric oxide synthase 2 [Source:HGNC Symbol
1480	ENSG00000102796	52.0577	-0.977487	0.305298	-3.20175	0.00136597	0.0135037	62.0325	57.7693	88.2011	26.8389	36.6732	40.8315	ENSG00000102796	DHRS12	dehydrogenase/reductase 12 [Source:HGNC Symbol
1481	ENSG00000116991	42.2731	1.10504	0.345344	3.19981	0.00137517	0.0135855	21.3237	35.7119	23.5203	63.7424	42.3152	67.0252	ENSG00000116991	SIPA1L2	signal induced proliferation associated 1 like 2 [Source:HGNC Symbol
1482	ENSG00000038382	988.983	0.295581	0.0923988	3.19897	0.0013792	0.013607	947.934	952.668	760.882	1117.17	1085.15	1070.09	ENSG00000038382	TRIO	trio Rho guanine nucleotide exchange factor [Source:HGNC Symbol
1483	ENSG00000149925	185.783	0.514365	0.160781	3.19916	0.00137829	0.013607	141.512	139.697	178.754	213.593	220.039	221.106	ENSG00000149925	ALDOA	aldolase, fructose-bisphosphate A [Source:HGNC Symbol
1484	ENSG00000143569	5091.49	-0.197311	0.0617088	-3.19746	0.00138646	0.0136693	5570.33	5561.61	5180.34	5080.38	4600.13	4556.17	ENSG00000143569	UBAP2L	ubiquitin associated protein 2 like [Source:HGNC Symbol
1485	ENSG00000125304	2334.42	-0.206138	0.0644952	-3.19617	0.00139264	0.013721	2354.33	2569.16	2581.35	2122.51	2205.09	2174.08	ENSG00000125304	TM9SF2	transmembrane 9 superfamily member 2 [Source:HGNC Symbol
1486	ENSG00000170537	64.8876	0.847723	0.265251	3.19593	0.0013938	0.0137232	53.3092	46.2154	38.8085	95.0544	82.7497	73.1885	ENSG00000170537	TMC7	transmembrane channel like 7 [Source:HGNC Symbol
1487	ENSG00000139725	148.252	0.588174	0.184051	3.19572	0.00139484	0.0137242	133.758	129.193	91.7291	171.098	179.604	184.127	ENSG00000139725	RHOF	ras homolog family member F, filopodia associated [Source:HGNC Symbol
1488	ENSG00000163697	361.72	0.421508	0.131916	3.19527	0.00139698	0.013736	268.485	329.81	331.636	355.615	441.018	443.753	ENSG00000163697	APBB2	amyloid beta precursor protein binding family B member 2 [Source:HGNC Symbol
1489	ENSG00000184216	5347.38	-0.194767	0.060964	-3.19478	0.00139936	0.0137502	6028.79	5708.66	5381.44	5236.94	4841.8	4886.68	ENSG00000184216	IRAK1	interleukin 1 receptor associated kinase 1 [Source:HGNC Symbol
1490	ENSG00000275074	142.395	-0.56226	0.17605	-3.19375	0.00140439	0.0137903	172.528	156.502	179.93	121.893	115.662	107.857	ENSG00000275074	NUDT18	nudix hydrolase 18 [Source:HGNC Symbol
1491	ENSG00000126709	209.302	0.496565	0.15559	3.1915	0.00141536	0.0138887	153.143	192.214	175.226	272.862	226.621	235.744	ENSG00000126709	IFI6	interferon alpha inducible protein 6 [Source:HGNC Symbol
1492	ENSG00000134107	3321.9	0.183306	0.0574588	3.19022	0.00142165	0.0139411	3039.59	3189.92	3103.5	3622.13	3433.17	3543.09	ENSG00000134107	BHLHE40	basic helix-loop-helix family member e40 [Source:HGNC Symbol
1493	ENSG00000014641	2965.32	-0.203377	0.0637647	-3.18949	0.00142524	0.0139669	2984.35	3168.91	3369.28	2811.37	2769.29	2688.71	ENSG00000014641	MDH1	malate dehydrogenase 1 [Source:HGNC Symbol
1494	ENSG00000139625	164.103	0.557178	0.174712	3.18912	0.00142705	0.0139753	142.481	116.589	139.946	188.991	173.962	222.647	ENSG00000139625	MAP3K12	mitogen-activated protein kinase kinase kinase 12 [Source:HGNC Symbol
1495	ENSG00000130985	9478.68	-0.215608	0.0676206	-3.18849	0.00143016	0.0139964	10436	10562.3	9552.77	9683.25	8330.45	8307.28	ENSG00000130985	UBA1	ubiquitin like modifier activating enzyme 1 [Source:HGNC Symbol
1496	ENSG00000136929	71.2237	0.823021	0.258148	3.18817	0.00143175	0.0140026	54.2785	55.6686	44.6886	73.807	90.2724	108.627	ENSG00000136929	HEMGN	hemogen [Source:HGNC Symbol
1497	ENSG00000198890	1621.91	-0.241773	0.0758758	-3.18643	0.0014404	0.0140641	1915.25	1737.28	1618.2	1499.62	1451.88	1509.22	ENSG00000198890	PRMT6	protein arginine methyltransferase 6 [Source:HGNC Symbol
1498	ENSG00000103047	214.902	-0.466184	0.146308	-3.18633	0.00144091	0.0140641	240.376	256.286	251.667	185.636	163.619	191.831	ENSG00000103047	TANGO6	transport and golgi organization 6 homolog [Source:HGNC Symbol
1499	ENSG00000179922	247.911	-0.452129	0.141883	-3.18663	0.00143939	0.0140641	295.624	309.854	252.843	224.776	195.59	208.78	ENSG00000179922	ZNF784	zinc finger protein 784 [Source:HGNC Symbol
1500	ENSG00000163131	857.233	-0.282522	0.0886858	-3.18565	0.0014443	0.0140877	943.088	895.949	986.676	712.349	774.838	830.496	ENSG00000163131	CTSS	cathepsin S [Source:HGNC Symbol
1501	ENSG00000141854	93.6194	0.684417	0.214937	3.18427	0.0014512	0.0141456	64.9403	77.726	72.9129	114.065	120.363	111.709	ENSG00000141854	MISP3	MISP family member 3 [Source:HGNC Symbol
1502	ENSG00000110321	15791.9	-0.149818	0.047079	-3.18227	0.00146128	0.0142343	16269	16554.6	17012.2	14758	15099	15058.3	ENSG00000110321	EIF4G2	eukaryotic translation initiation factor 4 gamma 2 [Source:HGNC Symbol
1503	ENSG00000147010	1109.89	0.244979	0.0770171	3.18085	0.00146846	0.0142947	1026.44	995.733	1026.66	1139.53	1259.11	1211.85	ENSG00000147010	SH3KBP1	SH3 domain containing kinase binding protein 1 [Source:HGNC Symbol
1504	ENSG00000048740	5463.12	0.174599	0.0549456	3.17767	0.00148462	0.0144425	5002.34	5100.5	5299.12	5579.13	5966.44	5831.19	ENSG00000048740	CELF2	CUGBP Elav-like family member 2 [Source:HGNC Symbol
1505	ENSG00000122417	93.5994	0.760586	0.239611	3.17425	0.00150222	0.0146039	68.8173	75.6253	64.6808	82.7532	132.588	137.132	ENSG00000122417	ODF2L	outer dense fiber of sperm tails 2 like [Source:HGNC Symbol
1506	ENSG00000183617	597.849	-0.330603	0.104216	-3.1723	0.00151235	0.0146927	661.034	683.779	650.336	601.638	513.424	476.881	ENSG00000183617	MRPL54	mitochondrial ribosomal protein L54 [Source:HGNC Symbol
1507	ENSG00000092820	3839.72	0.182618	0.0575863	3.1712	0.00151812	0.014739	3688.03	3607.96	3491.59	4185.75	4145.95	3919.05	ENSG00000092820	EZR	ezrin [Source:HGNC Symbol
1508	ENSG00000100129	6029.71	-0.21745	0.0685754	-3.17096	0.00151936	0.0147412	6406.8	6403.99	6635.07	6227.74	5176.56	5328.12	ENSG00000100129	EIF3L	eukaryotic translation initiation factor 3 subunit L [Source:HGNC Symbol
1509	ENSG00000100385	53.7468	0.89831	0.28339	3.16987	0.00152505	0.0147838	34.8933	35.7119	42.3365	68.2155	65.8236	75.4997	ENSG00000100385	IL2RB	interleukin 2 receptor subunit beta [Source:HGNC Symbol
1510	ENSG00000100395	557.861	-0.319496	0.100796	-3.16974	0.00152577	0.0147838	599.971	615.506	642.104	536.778	455.123	497.682	ENSG00000100395	L3MBTL2	L3MBTL histone methyl-lysine binding protein 2 [Source:HGNC Symbol
1511	ENSG00000099326	198.266	-0.489512	0.154445	-3.1695	0.00152702	0.0147861	218.083	233.178	244.611	159.915	150.454	183.356	ENSG00000099326	MZF1	myeloid zinc finger 1 [Source:HGNC Symbol
1512	ENSG00000167716	1489.78	-0.276161	0.0871704	-3.16805	0.00153464	0.0148501	1823.17	1656.4	1413.57	1383.32	1315.53	1346.67	ENSG00000167716	WDR81	WD repeat domain 81 [Source:HGNC Symbol
1513	ENSG00000119715	158.169	0.53422	0.168642	3.16778	0.00153609	0.0148543	133.758	134.445	118.777	201.292	175.843	184.897	ENSG00000119715	ESRRB	estrogen related receptor beta [Source:HGNC Symbol
1514	ENSG00000101624	291.522	-0.423422	0.133755	-3.16564	0.0015474	0.0149538	308.224	337.163	358.684	223.657	246.368	275.035	ENSG00000101624	CEP76	centrosomal protein 76 [Source:HGNC Symbol
1515	ENSG00000137100	843.662	-0.302745	0.0956447	-3.16531	0.00154919	0.0149612	928.549	947.417	916.115	865.554	715.597	688.742	ENSG00000137100	DCTN3	dynactin subunit 3 [Source:HGNC Symbol
1516	ENSG00000131941	605.034	0.313442	0.0990633	3.16405	0.00155588	0.0150158	505.953	556.686	555.079	725.768	657.296	629.421	ENSG00000131941	RHPN2	rhophilin Rho GTPase binding protein 2 [Source:HGNC Symbol
1517	ENSG00000105723	2043.86	-0.208444	0.0658845	-3.16379	0.00155731	0.0150198	2177.92	2129.06	2268.53	1819.45	1982.23	1885.95	ENSG00000105723	GSK3A	glycogen synthase kinase 3 alpha [Source:HGNC Symbol
1518	ENSG00000100379	401.484	0.398127	0.125937	3.16132	0.00157056	0.0151376	371.226	359.22	306.94	517.767	401.524	452.228	ENSG00000100379	KCTD17	potassium channel tetramerization domain containing 17 [Source:HGNC Symbol
1519	ENSG00000153317	3680.34	0.19015	0.0601581	3.16084	0.00157313	0.0151524	3391.43	3507.12	3418.67	3682.52	4066.96	4015.35	ENSG00000153317	ASAP1	ArfGAP with SH3 domain, ankyrin repeat and PH domain 1 [Source:HGNC Symbol
1520	ENSG00000133742	362.177	0.393145	0.124532	3.15697	0.00159416	0.0153449	279.146	313.005	348.1	400.347	445.72	386.743	ENSG00000133742	CA1	carbonic anhydrase 1 [Source:HGNC Symbol
1521	ENSG00000141367	9296.32	-0.156931	0.0497152	-3.1566	0.00159621	0.0153498	9456.08	9978.34	9971.43	8790.86	8755.48	8825.76	ENSG00000141367	CLTC	clathrin heavy chain [Source:HGNC Symbol
1522	ENSG00000187266	436.332	0.340557	0.107891	3.1565	0.00159677	0.0153498	398.365	366.573	389.261	507.702	494.618	461.472	ENSG00000187266	EPOR	erythropoietin receptor [Source:HGNC Symbol
1523	ENSG00000008282	2979.72	-0.226826	0.0718912	-3.15513	0.00160426	0.0154116	2996.95	3213.02	3433.96	2548.58	2947.02	2738.79	ENSG00000008282	SYPL1	synaptophysin like 1 [Source:HGNC Symbol
1524	ENSG00000134709	86.0898	0.736657	0.233586	3.15369	0.00161222	0.0154779	67.8481	66.1721	59.9767	86.1081	123.184	113.25	ENSG00000134709	HOOK1	hook microtubule tethering protein 1 [Source:HGNC Symbol
1525	ENSG00000164916	1847.75	0.246395	0.0781835	3.15149	0.00162438	0.0155845	1840.62	1721.53	1507.65	1946.94	1985.05	2084.72	ENSG00000164916	FOXK1	forkhead box K1 [Source:HGNC Symbol
1526	ENSG00000157540	2622.06	-0.219357	0.0696165	-3.15093	0.0016275	0.0156041	2840.9	2804.44	2813.03	2639.16	2409.15	2225.7	ENSG00000157540	DYRK1A	dual specificity tyrosine phosphorylation regulated kinase 1A [Source:HGNC Symbol
1527	ENSG00000142798	1986.04	0.624071	0.19813	3.1498	0.0016338	0.0156376	1768.9	1748.83	1170.13	2683.89	2267.15	2277.32	ENSG00000142798	HSPG2	heparan sulfate proteoglycan 2 [Source:HGNC Symbol
1528	ENSG00000077420	2953.99	-0.177904	0.0564793	-3.1499	0.00163325	0.0156376	3135.55	3130.05	3141.14	2820.32	2745.79	2751.12	ENSG00000077420	APBB1IP	amyloid beta precursor protein binding family B member 1 interacting protein [Source:HGNC Symbol
1529	ENSG00000180357	1352.23	0.282161	0.0895824	3.14973	0.00163419	0.0156376	1320.13	1292.98	1045.48	1547.71	1400.16	1506.91	ENSG00000180357	ZNF609	zinc finger protein 609 [Source:HGNC Symbol
1530	ENSG00000110442	563.025	-0.308661	0.0980561	-3.1478	0.00164504	0.0157311	588.34	619.707	660.92	516.649	508.723	483.814	ENSG00000110442	COMMD9	COMM domain containing 9 [Source:HGNC Symbol
1531	ENSG00000204386	972.356	-0.291223	0.0925297	-3.14734	0.00164761	0.0157454	1028.38	1178.49	1000.79	962.845	841.602	822.022	ENSG00000204386	NEU1	neuraminidase 1 [Source:HGNC Symbol
1532	ENSG00000179271	4895.66	-0.182379	0.0579587	-3.14671	0.00165119	0.0157693	5013.97	5223.4	5375.56	4664.38	4734.6	4362.03	ENSG00000179271	GADD45GIP1	GADD45G interacting protein 1 [Source:HGNC Symbol
1533	ENSG00000115649	1317.14	-0.256377	0.0815283	-3.14464	0.0016629	0.0158708	1512.04	1451.59	1335.95	1275.97	1099.25	1228.03	ENSG00000115649	CNPPD1	cyclin Pas1/PHO80 domain containing 1 [Source:HGNC Symbol
1534	ENSG00000102893	1271.5	-0.223756	0.0711598	-3.14442	0.00166418	0.0158726	1359.87	1383.31	1365.35	1196.57	1182.94	1140.97	ENSG00000102893	PHKB	phosphorylase kinase regulatory subunit beta [Source:HGNC Symbol
1535	ENSG00000116704	390.753	-0.375425	0.119431	-3.14345	0.00166969	0.0159148	446.828	414.889	463.35	303.056	378.956	337.437	ENSG00000116704	SLC35D1	solute carrier family 35 member D1 [Source:HGNC Symbol
1536	ENSG00000077150	386.366	0.369799	0.117665	3.14281	0.00167337	0.0159395	341.179	358.17	310.468	475.272	410.928	422.182	ENSG00000077150	NFKB2	nuclear factor kappa B subunit 2 [Source:HGNC Symbol
1537	ENSG00000103966	831.433	0.278332	0.0885671	3.14261	0.00167447	0.0159396	747.298	768.857	737.361	975.146	833.139	926.797	ENSG00000103966	EHD4	EH domain containing 4 [Source:HGNC Symbol
1538	ENSG00000037637	834.845	-0.272515	0.0867433	-3.14163	0.00168012	0.0159758	950.842	918.007	869.075	809.64	725	736.507	ENSG00000037637	FBXO42	F-box protein 42 [Source:HGNC Symbol
1539	ENSG00000170464	303.051	0.392093	0.124808	3.14157	0.00168046	0.0159758	274.3	252.084	259.899	331.013	362.03	338.978	ENSG00000170464	DNAJC18	DnaJ heat shock protein family (Hsp40) member C18 [Source:HGNC Symbol
1540	ENSG00000128626	3535.31	-0.216214	0.0688804	-3.13898	0.00169539	0.0160981	3785.92	3777.06	3831.46	3613.19	3181.16	3023.07	ENSG00000128626	MRPS12	mitochondrial ribosomal protein S12 [Source:HGNC Symbol
1541	ENSG00000189190	288.09	-0.429242	0.136747	-3.13895	0.00169552	0.0160981	306.286	345.566	341.044	215.829	280.221	239.596	ENSG00000189190	ZNF600	zinc finger protein 600 [Source:HGNC Symbol
1542	ENSG00000136144	885.263	0.255596	0.0814327	3.13874	0.00169677	0.0160995	786.068	833.979	800.866	958.372	993.937	938.353	ENSG00000136144	RCBTB1	RCC1 and BTB domain containing protein 1 [Source:HGNC Symbol
1543	ENSG00000086619	93.9255	0.741574	0.236419	3.13669	0.00170867	0.0161809	65.9096	67.2225	78.793	84.9898	132.588	134.05	ENSG00000086619	ERO1B	endoplasmic reticulum oxidoreductase 1 beta [Source:HGNC Symbol
1544	ENSG00000120254	2993.28	-0.187952	0.0599172	-3.13685	0.00170772	0.0161809	3261.55	3173.11	3127.02	2913.14	2687.49	2797.34	ENSG00000120254	MTHFD1L	methylenetetrahydrofolate dehydrogenase (NADP+ dependent) 1 like [Source:HGNC Symbol
1545	ENSG00000254703	118.7	0.638801	0.203645	3.13684	0.0017078	0.0161809	102.741	93.4812	81.145	172.216	131.647	130.969	ENSG00000254703	SENCR	smooth muscle and endothelial cell enriched migration/differentiation-associated lncRNA [Source:HGNC Symbol
1546	ENSG00000115561	441.209	-0.331179	0.105599	-3.1362	0.00171152	0.016187	473.967	484.212	517.446	389.164	386.479	395.988	ENSG00000115561	CHMP3	charged multivesicular body protein 3 [Source:HGNC Symbol
1547	ENSG00000184344	137.592	0.565293	0.180243	3.13628	0.00171108	0.016187	98.8643	116.589	117.601	173.335	158.917	160.244	ENSG00000184344	GDF3	growth differentiation factor 3 [Source:HGNC Symbol
1548	ENSG00000121900	308.444	0.47565	0.151701	3.13545	0.00171591	0.0162181	260.73	255.235	256.371	455.143	306.55	316.636	ENSG00000121900	TMEM54	transmembrane protein 54 [Source:HGNC Symbol
1549	ENSG00000171681	1251.41	-0.25025	0.0798194	-3.13521	0.00171734	0.016221	1439.35	1377.01	1261.86	1091.45	1213.98	1124.79	ENSG00000171681	ATF7IP	activating transcription factor 7 interacting protein [Source:HGNC Symbol
1550	ENSG00000134769	1456.51	-0.236527	0.0755172	-3.1321	0.00173562	0.0163832	1535.3	1567.12	1625.25	1277.08	1450	1284.26	ENSG00000134769	DTNA	dystrobrevin alpha [Source:HGNC Symbol
1551	ENSG00000178445	1332.38	0.237292	0.0758011	3.13045	0.00174537	0.0164646	1261.97	1219.46	1185.42	1538.76	1358.79	1429.87	ENSG00000178445	GLDC	glycine decarboxylase [Source:HGNC Symbol
1552	ENSG00000100941	1268.28	0.270703	0.086485	3.13005	0.00174774	0.0164763	1152.45	1125.98	1173.66	1206.63	1472.57	1478.41	ENSG00000100941	PNN	pinin, desmosome associated protein [Source:HGNC Symbol
1553	ENSG00000157637	4856.1	-0.18014	0.0575604	-3.12958	0.00175058	0.0164925	5150.64	5364.14	4958.08	4716.94	4566.28	4380.52	ENSG00000157637	SLC38A10	solute carrier family 38 member 10 [Source:HGNC Symbol
1554	ENSG00000166226	5332.34	-0.170694	0.0545527	-3.12897	0.00175419	0.0165158	5535.43	5557.41	5848.32	5174.31	4990.37	4888.22	ENSG00000166226	CCT2	chaperonin containing TCP1 subunit 2 [Source:HGNC Symbol
1555	ENSG00000166147	146.772	0.540622	0.172807	3.12848	0.00175715	0.0165224	111.465	122.891	124.658	178.926	165.499	177.193	ENSG00000166147	FBN1	fibrillin 1 [Source:HGNC Symbol
1556	ENSG00000103657	1208.35	0.278567	0.089038	3.12863	0.00175622	0.0165224	1091.38	1229.96	953.748	1317.34	1303.31	1354.37	ENSG00000103657	HERC1	HECT and RLD domain containing E3 ubiquitin protein ligase family member 1 [Source:HGNC Symbol
1557	ENSG00000181789	2652.6	-0.203259	0.0649912	-3.12749	0.00176307	0.0165674	2977.56	2766.62	2770.69	2589.95	2342.38	2468.38	ENSG00000181789	COPG1	COPI coat complex subunit gamma 1 [Source:HGNC Symbol
1558	ENSG00000149231	233.938	0.449162	0.143632	3.12717	0.00176497	0.0165746	177.374	201.667	215.211	258.324	286.803	264.249	ENSG00000149231	CCDC82	coiled-coil domain containing 82 [Source:HGNC Symbol
1559	ENSG00000109320	1147.67	-0.246325	0.0787826	-3.12664	0.00176817	0.0165941	1255.19	1242.57	1238.34	1005.34	1136.87	1007.69	ENSG00000109320	NFKB1	nuclear factor kappa B subunit 1 [Source:HGNC Symbol
1560	ENSG00000184076	1997.5	-0.256645	0.0821046	-3.12582	0.00177308	0.0166295	2003.46	2191.03	2327.33	2028.57	1752.79	1681.79	ENSG00000184076	UQCR10	ubiquinol-cytochrome c reductase, complex III subunit X [Source:HGNC Symbol
1561	ENSG00000133321	20.697	-1.45307	0.464919	-3.12542	0.0017755	0.0166415	34.8933	23.1077	32.9284	11.1829	11.2841	10.7857	ENSG00000133321	PLAAT4	phospholipase A and acyltransferase 4 [Source:HGNC Symbol
1562	ENSG00000155592	281.859	-0.414558	0.13273	-3.12331	0.00178831	0.0167508	307.255	302.501	356.332	249.378	249.189	226.499	ENSG00000155592	ZKSCAN2	zinc finger with KRAB and SCAN domains 2 [Source:HGNC Symbol
1563	ENSG00000111907	75.2436	0.803466	0.257276	3.12297	0.00179035	0.0167592	63.971	61.9707	37.6325	100.646	102.497	84.7445	ENSG00000111907	TPD52L1	TPD52 like 1 [Source:HGNC Symbol
1564	ENSG00000137275	863.895	-0.26369	0.0844577	-3.12215	0.00179533	0.0167951	995.428	930.611	899.651	820.823	771.077	765.782	ENSG00000137275	RIPK1	receptor interacting serine/threonine kinase 1 [Source:HGNC Symbol
1565	ENSG00000136485	6937.98	-0.173891	0.0557143	-3.12111	0.0018017	0.0168346	7290.76	7723.23	7052.56	6568.82	6311.55	6680.95	ENSG00000136485	DCAF7	DDB1 and CUL4 associated factor 7 [Source:HGNC Symbol
1566	ENSG00000101294	3221.77	-0.217325	0.0696311	-3.12109	0.00180185	0.0168346	3322.62	3549.14	3516.28	3250.86	2949.84	2741.87	ENSG00000101294	HM13	histocompatibility minor 13 [Source:HGNC Symbol
1567	ENSG00000075218	1070.2	-0.274401	0.0879284	-3.12073	0.00180405	0.0168443	1163.11	1271.98	1077.23	1000.87	1017.45	890.588	ENSG00000075218	GTSE1	G2 and S-phase expressed 1 [Source:HGNC Symbol
1568	ENSG00000179403	25.3021	1.35801	0.435241	3.12014	0.00180767	0.0168674	18.4159	15.7553	8.2321	30.1938	37.6135	41.6019	ENSG00000179403	VWA1	von Willebrand factor A domain containing 1 [Source:HGNC Symbol
1569	ENSG00000100376	386.632	0.38555	0.123615	3.11895	0.00181496	0.0169246	352.81	307.753	346.924	390.282	429.734	492.289	ENSG00000100376	FAM118A	family with sequence similarity 118 member A [Source:HGNC Symbol
1570	ENSG00000007255	598.344	-0.298694	0.0957827	-3.11845	0.00181802	0.0169423	636.803	704.786	638.576	545.724	517.186	546.987	ENSG00000007255	TRAPPC6A	trafficking protein particle complex 6A [Source:HGNC Symbol
1571	ENSG00000120324	15.536	1.73942	0.558535	3.11425	0.00184415	0.0171749	4.84629	6.30211	10.5841	24.6023	20.6874	26.1938	ENSG00000120324	PCDHB10	protocadherin beta 10 [Source:HGNC Symbol
1572	ENSG00000117411	1515.19	-0.232327	0.0746075	-3.11399	0.00184575	0.0171789	1631.26	1673.21	1602.91	1515.28	1341.86	1326.64	ENSG00000117411	B4GALT2	beta-1,4-galactosyltransferase 2 [Source:HGNC Symbol
1573	ENSG00000161714	274.084	0.427013	0.137171	3.113	0.00185197	0.0172258	237.468	238.43	224.619	352.26	277.4	314.325	ENSG00000161714	PLCD3	phospholipase C delta 3 [Source:HGNC Symbol
1574	ENSG00000147535	393.161	-0.381132	0.122456	-3.11239	0.00185577	0.01725	407.088	410.687	517.446	347.787	338.522	337.437	ENSG00000147535	PLPP5	phospholipid phosphatase 5 [Source:HGNC Symbol
1575	ENSG00000255240	32.2964	1.23676	0.397388	3.11221	0.00185693	0.01725	19.3852	11.5539	27.0483	39.14	57.3606	39.2906	ENSG00000255240		novel transcript
1576	ENSG00000065923	139.672	0.555347	0.178481	3.11152	0.00186127	0.0172794	123.096	113.438	102.313	163.27	174.903	161.015	ENSG00000065923	SLC9A7	solute carrier family 9 member A7 [Source:HGNC Symbol
1577	ENSG00000077232	5956.41	0.190207	0.0611502	3.11049	0.00186779	0.0173289	5403.61	5552.16	5741.3	5876.6	6698.03	6466.78	ENSG00000077232	DNAJC10	DnaJ heat shock protein family (Hsp40) member C10 [Source:HGNC Symbol
1578	ENSG00000118162	353.618	-0.408982	0.131526	-3.10952	0.00187393	0.0173748	465.244	401.234	342.22	322.067	285.863	305.08	ENSG00000118162	KPTN	kaptin, actin binding protein [Source:HGNC Symbol
1579	ENSG00000116641	710.227	-0.280224	0.0901274	-3.1092	0.00187593	0.0173823	745.36	772.008	819.682	640.779	669.52	614.013	ENSG00000116641	DOCK7	dedicator of cytokinesis 7 [Source:HGNC Symbol
1580	ENSG00000169814	141.793	-0.561585	0.180736	-3.10721	0.00188859	0.0174662	152.174	171.207	183.458	128.603	104.377	110.938	ENSG00000169814	BTD	biotinidase [Source:HGNC Symbol
1581	ENSG00000070476	400.708	-0.36135	0.1163	-3.10703	0.00188975	0.0174662	472.029	453.752	424.541	386.927	318.774	348.223	ENSG00000070476	ZXDC	ZXD family zinc finger C [Source:HGNC Symbol
1582	ENSG00000106789	33.1108	1.14434	0.368261	3.10742	0.00188731	0.0174662	20.3544	16.8056	24.6963	51.4412	46.0765	39.2906	ENSG00000106789	CORO2A	coronin 2A [Source:HGNC Symbol
1583	ENSG00000105058	3414.76	-0.189459	0.0609759	-3.10712	0.00188922	0.0174662	3462.19	3746.6	3705.62	3321.31	3177.4	3075.46	ENSG00000105058	FAM32A	family with sequence similarity 32 member A [Source:HGNC Symbol
1584	ENSG00000250510	168.459	0.531427	0.171055	3.10676	0.00189152	0.0174715	139.573	145.999	128.186	192.345	175.843	228.81	ENSG00000250510	GPR162	G protein-coupled receptor 162 [Source:HGNC Symbol
1585	ENSG00000109255	91.5638	-0.802251	0.258306	-3.10581	0.00189756	0.0175163	120.188	91.3805	137.594	81.635	42.3152	76.2701	ENSG00000109255	NMU	neuromedin U [Source:HGNC Symbol
1586	ENSG00000123609	378.069	-0.387184	0.12469	-3.10516	0.00190175	0.0175438	392.55	428.543	466.878	282.927	346.985	350.534	ENSG00000123609	NMI	N-myc and STAT interactor [Source:HGNC Symbol
1587	ENSG00000109436	601.689	0.293051	0.0943863	3.10481	0.00190402	0.0175537	542.785	554.585	524.503	649.725	696.79	641.747	ENSG00000109436	TBC1D9	TBC1 domain family member 9 [Source:HGNC Symbol
1588	ENSG00000086506	369.211	0.367949	0.11857	3.10321	0.00191432	0.0176375	324.701	323.508	317.524	461.853	394.001	393.677	ENSG00000086506	HBQ1	hemoglobin subunit theta 1 [Source:HGNC Symbol
1589	ENSG00000160226	303.803	-0.415147	0.133807	-3.10258	0.0019184	0.017664	386.734	358.17	296.356	251.615	259.533	270.412	ENSG00000160226	CFAP410	cilia and flagella associated protein 410 [Source:HGNC Symbol
1590	ENSG00000088808	253.799	0.434634	0.140153	3.10115	0.0019277	0.0177385	224.868	236.329	185.81	289.636	284.922	301.228	ENSG00000088808	PPP1R13B	protein phosphatase 1 regulatory subunit 13B [Source:HGNC Symbol
1591	ENSG00000184584	4676.13	-0.182253	0.0587844	-3.10037	0.0019328	0.0177742	5013	5057.44	4838.12	4631.95	4353.76	4162.5	ENSG00000184584	STING1	stimulator of interferon response cGAMP interactor 1 [Source:HGNC Symbol
1592	ENSG00000112167	163.507	-0.514612	0.166083	-3.09853	0.00194485	0.0178738	203.544	171.207	202.275	137.549	131.647	134.821	ENSG00000112167	SAYSD1	SAYSVFN motif domain containing 1 [Source:HGNC Symbol
1593	ENSG00000142197	922.023	-0.261655	0.0844967	-3.09663	0.00195731	0.017977	1057.46	1037.75	919.643	834.242	851.006	832.037	ENSG00000142197	DOP1B	DOP1 leucine zipper like protein B [Source:HGNC Symbol
1594	ENSG00000152818	2887.57	0.207328	0.0669774	3.0955	0.00196484	0.0180349	2566.6	2654.24	2824.79	2877.35	3203.73	3198.72	ENSG00000152818	UTRN	utrophin [Source:HGNC Symbol
1595	ENSG00000132356	667.626	0.291082	0.0940679	3.09439	0.00197221	0.0180798	590.278	613.405	599.767	673.209	749.449	779.65	ENSG00000132356	PRKAA1	protein kinase AMP-activated catalytic subunit alpha 1 [Source:HGNC Symbol
1596	ENSG00000185338	724.807	0.318747	0.103004	3.09451	0.00197141	0.0180798	640.68	665.923	625.64	906.931	812.452	697.216	ENSG00000185338	SOCS1	suppressor of cytokine signaling 1 [Source:HGNC Symbol
1597	ENSG00000166619	903.228	-0.269023	0.0869701	-3.09328	0.00197959	0.0181361	999.305	1014.64	945.516	890.157	756.972	812.777	ENSG00000166619	BLCAP	BLCAP apoptosis inducing factor [Source:HGNC Symbol
1598	ENSG00000125503	1588.81	0.237947	0.076951	3.09219	0.00198687	0.01818	1591.52	1448.43	1332.42	1725.52	1673.8	1761.15	ENSG00000125503	PPP1R12C	protein phosphatase 1 regulatory subunit 12C [Source:HGNC Symbol
1599	ENSG00000159147	655.31	-0.326761	0.105668	-3.09235	0.00198577	0.01818	660.065	727.893	802.042	520.004	639.43	582.426	ENSG00000159147	DONSON	DNA replication fork stabilization factor DONSON [Source:HGNC Symbol
1600	ENSG00000173221	533.448	-0.333991	0.108021	-3.0919	0.00198877	0.0181861	580.586	577.693	624.464	536.778	446.66	434.508	ENSG00000173221	GLRX	glutaredoxin [Source:HGNC Symbol
1601	ENSG00000182636	907.961	-0.267696	0.0865924	-3.09145	0.00199181	0.0182025	972.166	1040.9	960.804	843.189	872.633	758.078	ENSG00000182636	NDN	necdin, MAGE family member [Source:HGNC Symbol
1602	ENSG00000125971	1067.41	-0.254427	0.082306	-3.09124	0.00199325	0.0182043	1163.11	1194.25	1124.27	1056.78	904.605	961.465	ENSG00000125971	DYNLRB1	dynein light chain roadblock-type 1 [Source:HGNC Symbol
1603	ENSG00000120756	306.567	0.476803	0.154282	3.09046	0.0019985	0.0182408	235.53	227.926	308.116	287.4	375.195	405.233	ENSG00000120756	PLS1	plastin 1 [Source:HGNC Symbol
1604	ENSG00000186814	143.819	0.543283	0.176082	3.0854	0.00203276	0.018542	110.495	115.539	125.834	156.56	179.604	174.882	ENSG00000186814	ZSCAN30	zinc finger and SCAN domain containing 30 [Source:HGNC Symbol
1605	ENSG00000154118	14.7794	1.77668	0.575948	3.0848	0.0020369	0.0185682	8.72332	5.25176	5.88007	24.6023	27.2698	16.9489	ENSG00000154118	JPH3	junctophilin 3 [Source:HGNC Symbol
1606	ENSG00000126561	3870.56	-0.228344	0.0740457	-3.08382	0.00204362	0.0186109	4387.83	4287.53	3849.1	3911.77	3264.85	3522.29	ENSG00000126561	STAT5A	signal transducer and activator of transcription 5A [Source:HGNC Symbol
1607	ENSG00000227500	1172.55	-0.279134	0.0905179	-3.08374	0.00204413	0.0186109	1335.64	1325.54	1191.3	1160.78	1089.85	932.19	ENSG00000227500	SCAMP4	secretory carrier membrane protein 4 [Source:HGNC Symbol
1608	ENSG00000141012	522.524	-0.319934	0.103764	-3.08329	0.00204728	0.018628	595.125	540.931	603.296	504.348	443.839	447.605	ENSG00000141012	GALNS	galactosamine (N-acetyl)-6-sulfatase [Source:HGNC Symbol
1609	ENSG00000105671	3765.6	-0.250237	0.0811739	-3.08272	0.00205116	0.0186517	4103.84	4206.66	3958.47	3994.52	3144.49	3185.62	ENSG00000105671	DDX49	DEAD-box helicase 49 [Source:HGNC Symbol
1610	ENSG00000075624	151486	-0.205818	0.0667855	-3.08178	0.00205767	0.0186992	162848	165149	158818	158445	131513	132145	ENSG00000075624	ACTB	actin beta [Source:HGNC Symbol
1611	ENSG00000162390	480.867	-0.352972	0.11455	-3.08138	0.00206042	0.0187126	579.616	560.887	475.11	468.562	399.644	401.381	ENSG00000162390	ACOT11	acyl-CoA thioesterase 11 [Source:HGNC Symbol
1612	ENSG00000133816	3162.37	0.19152	0.0621724	3.08047	0.00206673	0.0187583	3057.04	3031.31	2767.16	3462.22	3283.66	3372.83	ENSG00000133816	MICAL2	microtubule associated monooxygenase, calponin and LIM domain containing 2 [Source:HGNC Symbol
1613	ENSG00000113645	635.375	0.301833	0.097996	3.08005	0.00206963	0.0187729	605.786	594.499	505.686	711.231	685.506	709.543	ENSG00000113645	WWC1	WW and C2 domain containing 1 [Source:HGNC Symbol
1614	ENSG00000188807	2311.89	-0.208197	0.0676004	-3.07983	0.00207122	0.0187757	2527.83	2570.21	2333.21	2254.47	2140.21	2045.42	ENSG00000188807	TMEM201	transmembrane protein 201 [Source:HGNC Symbol
1615	ENSG00000166887	963.762	-0.257804	0.0837278	-3.07907	0.00207647	0.0188117	1042.92	1111.27	992.556	933.77	845.364	856.69	ENSG00000166887	VPS39	VPS39 subunit of HOPS complex [Source:HGNC Symbol
1616	ENSG00000169783	292.963	0.439565	0.142771	3.07881	0.00207826	0.0188162	245.222	252.084	246.963	391.4	343.223	278.887	ENSG00000169783	LINGO1	leucine rich repeat and Ig domain containing 1 [Source:HGNC Symbol
1617	ENSG00000132953	1449.2	-0.221193	0.0718805	-3.07723	0.00208937	0.0189051	1561.47	1536.66	1581.74	1311.75	1420.85	1282.72	ENSG00000132953	XPO4	exportin 4 [Source:HGNC Symbol
1618	ENSG00000176209	284.678	-0.403575	0.131184	-3.0764	0.00209515	0.0189387	304.347	353.968	313.996	259.443	231.323	244.989	ENSG00000176209	SMIM19	small integral membrane protein 19 [Source:HGNC Symbol
1619	ENSG00000175215	6735.16	-0.166566	0.0541446	-3.07633	0.00209567	0.0189387	7226.79	7172.85	6966.71	6662.75	6210.93	6170.94	ENSG00000175215	CTDSP2	CTD small phosphatase 2 [Source:HGNC Symbol
1620	ENSG00000177548	444.351	-0.368225	0.119718	-3.07578	0.00209952	0.0189618	569.924	493.665	438.653	372.39	372.374	419.1	ENSG00000177548	RABEP2	rabaptin, RAB GTPase binding effector protein 2 [Source:HGNC Symbol
1621	ENSG00000129219	228.967	0.43069	0.140047	3.07533	0.00210271	0.0189789	195.79	189.063	199.922	273.98	262.354	252.693	ENSG00000129219	PLD2	phospholipase D2 [Source:HGNC Symbol
1622	ENSG00000103942	698.879	0.317283	0.103188	3.0748	0.00210642	0.0190007	644.557	651.218	568.015	876.737	744.747	708.002	ENSG00000103942	HOMER2	homer scaffold protein 2 [Source:HGNC Symbol
1623	ENSG00000166025	1947.68	0.211972	0.0689645	3.07364	0.00211467	0.0190633	1905.56	1785.6	1720.51	2187.37	2012.32	2074.7	ENSG00000166025	AMOTL1	angiomotin like 1 [Source:HGNC Symbol
1624	ENSG00000257704	454.967	-0.325488	0.105911	-3.07322	0.00211759	0.0190779	530.184	501.017	485.694	427.186	387.419	398.299	ENSG00000257704	INAFM1	InaF motif containing 1 [Source:HGNC Symbol
1625	ENSG00000126759	273.467	-0.446611	0.145404	-3.07153	0.00212966	0.0191748	296.593	341.364	306.94	276.217	199.352	220.336	ENSG00000126759	CFP	complement factor properdin [Source:HGNC Symbol
1626	ENSG00000164056	405.844	0.342983	0.111705	3.07043	0.00213753	0.019222	359.595	369.724	343.396	450.67	483.334	428.345	ENSG00000164056	SPRY1	sprouty RTK signaling antagonist 1 [Source:HGNC Symbol
1627	ENSG00000196535	560.008	0.360759	0.117495	3.07043	0.0021375	0.019222	531.153	536.729	401.021	677.682	580.188	633.273	ENSG00000196535	MYO18A	myosin XVIIIA [Source:HGNC Symbol
1628	ENSG00000104368	13.1606	1.8589	0.605703	3.069	0.00214779	0.0193024	5.81555	4.2014	7.05609	23.484	20.6874	17.7193	ENSG00000104368	PLAT	plasminogen activator, tissue type [Source:HGNC Symbol
1629	ENSG00000099250	308.274	-0.382168	0.124669	-3.06547	0.00217329	0.0195196	368.318	347.666	330.46	254.969	283.982	264.249	ENSG00000099250	NRP1	neuropilin 1 [Source:HGNC Symbol
1630	ENSG00000169919	1278.87	-0.250815	0.0818321	-3.065	0.0021767	0.0195382	1373.44	1448.43	1345.36	1274.85	1061.64	1169.47	ENSG00000169919	GUSB	glucuronidase beta [Source:HGNC Symbol
1631	ENSG00000040487	243.899	-0.426636	0.139259	-3.06362	0.00218679	0.0196168	280.116	270.991	288.124	219.184	186.187	218.795	ENSG00000040487	SLC66A1	solute carrier family 66 member 1 [Source:HGNC Symbol
1632	ENSG00000116473	1382.11	0.241685	0.0789062	3.06294	0.00219176	0.0196446	1186.37	1300.33	1315.96	1383.32	1588.23	1518.47	ENSG00000116473	RAP1A	RAP1A, member of RAS oncogene family [Source:HGNC Symbol
1633	ENSG00000131446	6646.78	-0.200373	0.0654209	-3.06283	0.00219258	0.0196446	7174.45	7449.09	6693.88	6720.91	5988.07	5854.31	ENSG00000131446	MGAT1	alpha-1,3-mannosyl-glycoprotein 2-beta-N-acetylglucosaminyltransferase [Source:HGNC Symbol
1634	ENSG00000158747	421.064	0.357011	0.116571	3.0626	0.00219426	0.0196476	350.871	406.486	349.276	517.767	438.197	463.784	ENSG00000158747	NBL1	NBL1, DAN family BMP antagonist [Source:HGNC Symbol
1635	ENSG00000146733	632.251	-0.3513	0.114722	-3.06219	0.00219727	0.0196626	589.309	716.339	822.034	552.434	584.89	528.498	ENSG00000146733	PSPH	phosphoserine phosphatase [Source:HGNC Symbol
1636	ENSG00000006638	577.383	-0.318028	0.103877	-3.06159	0.00220163	0.0196895	658.126	655.419	606.824	571.445	461.706	510.778	ENSG00000006638	TBXA2R	thromboxane A2 receptor [Source:HGNC Symbol
1637	ENSG00000155876	663.753	-0.293342	0.0958382	-3.0608	0.00220747	0.0197296	738.575	769.907	682.089	645.252	577.367	569.329	ENSG00000155876	RRAGA	Ras related GTP binding A [Source:HGNC Symbol
1638	ENSG00000223501	735.934	-0.281477	0.0920176	-3.05895	0.00222114	0.0198156	800.607	839.231	780.874	722.413	616.862	655.614	ENSG00000223501	VPS52	VPS52 subunit of GARP complex [Source:HGNC Symbol
1639	ENSG00000198157	181.978	0.627981	0.205284	3.05908	0.0022202	0.0198156	177.374	113.438	138.77	155.442	251.07	255.774	ENSG00000198157	HMGN5	high mobility group nucleosome binding domain 5 [Source:HGNC Symbol
1640	ENSG00000102978	1655.32	-0.232071	0.075858	-3.05929	0.00221865	0.0198156	1812.51	1869.62	1679.35	1641.65	1426.49	1502.29	ENSG00000102978	POLR2C	RNA polymerase II subunit C [Source:HGNC Symbol
1641	ENSG00000169604	125.188	0.589159	0.192681	3.05768	0.00223054	0.019851	112.434	95.5819	91.7291	135.313	167.38	148.688	ENSG00000169604	ANTXR1	ANTXR cell adhesion molecule 1 [Source:HGNC Symbol
1642	ENSG00000084090	3686.08	-0.183586	0.0600357	-3.05795	0.00222858	0.019851	3773.32	3823.28	4166.62	3402.95	3511.22	3439.09	ENSG00000084090	STARD7	StAR related lipid transfer domain containing 7 [Source:HGNC Symbol
1643	ENSG00000110108	6850.25	-0.186795	0.0610838	-3.05802	0.00222806	0.019851	7206.43	7261.08	7407.72	6971.4	6134.76	6120.1	ENSG00000110108	TMEM109	transmembrane protein 109 [Source:HGNC Symbol
1644	ENSG00000140326	607.691	-0.326673	0.106832	-3.05781	0.0022296	0.019851	730.821	694.282	600.944	596.047	495.558	528.498	ENSG00000140326	CDAN1	codanin 1 [Source:HGNC Symbol
1645	ENSG00000183011	3402.32	-0.283801	0.0928387	-3.05693	0.00223615	0.0198889	3688.03	3836.93	3678.57	3693.7	2629.18	2887.48	ENSG00000183011	NAA38	N-alpha-acetyltransferase 38, NatC auxiliary subunit [Source:HGNC Symbol
1646	ENSG00000122545	2011.79	0.270011	0.0883416	3.05645	0.00223978	0.019909	1682.63	1828.66	1963.94	1939.11	2490.01	2166.38	ENSG00000122545	SEPTIN7	septin 7 [Source:HGNC Symbol
1647	ENSG00000125107	5460.97	-0.186841	0.0611412	-3.0559	0.0022439	0.0199335	5837.84	6098.34	5501.4	5380.08	5085.35	4862.8	ENSG00000125107	CNOT1	CCR4-NOT transcription complex subunit 1 [Source:HGNC Symbol
1648	ENSG00000196937	385.047	0.345118	0.112966	3.05505	0.00225023	0.0199655	352.81	318.256	346.924	414.885	442.899	434.508	ENSG00000196937	FAM3C	FAM3 metabolism regulating signaling molecule C [Source:HGNC Symbol
1649	ENSG00000103145	320.272	-0.381531	0.124882	-3.05513	0.00224961	0.0199655	365.41	332.961	388.085	296.346	274.579	264.249	ENSG00000103145	HCFC1R1	host cell factor C1 regulator 1 [Source:HGNC Symbol
1650	ENSG00000166446	399.406	0.347652	0.113834	3.05403	0.00225793	0.0200216	333.425	378.126	342.22	462.971	459.825	419.871	ENSG00000166446	CDYL2	chromodomain Y like 2 [Source:HGNC Symbol
1651	ENSG00000080819	1869.4	0.20385	0.0667723	3.05291	0.00226633	0.020084	1752.42	1729.93	1732.27	1944.7	1944.62	2112.45	ENSG00000080819	CPOX	coproporphyrinogen oxidase [Source:HGNC Symbol
1652	ENSG00000100335	2756.89	-0.192193	0.0629917	-3.05109	0.00228012	0.020194	2921.34	2988.25	2909.46	2711.85	2424.19	2586.25	ENSG00000100335	MIEF1	mitochondrial elongation factor 1 [Source:HGNC Symbol
1653	ENSG00000070413	1753.97	-0.255541	0.0837727	-3.0504	0.00228534	0.0202279	2055.8	1968.36	1699.34	1723.28	1475.39	1601.67	ENSG00000070413	DGCR2	DiGeorge syndrome critical region gene 2 [Source:HGNC Symbol
1654	ENSG00000224051	511.157	-0.343839	0.112742	-3.0498	0.00228993	0.0202563	596.094	606.053	510.39	485.337	469.228	399.84	ENSG00000224051	CPTP	ceramide-1-phosphate transfer protein [Source:HGNC Symbol
1655	ENSG00000168283	2566.39	-0.2399	0.0786851	-3.04886	0.00229711	0.0203076	2595.67	2771.88	2975.32	2085.61	2485.31	2484.56	ENSG00000168283	BMI1	BMI1 proto-oncogene, polycomb ring finger [Source:HGNC Symbol
1656	ENSG00000267002	188.903	0.479863	0.157428	3.04814	0.00230262	0.020344	167.682	142.848	162.29	224.776	233.204	202.616	ENSG00000267002		novel transcript
1657	ENSG00000198570	13.6376	1.86308	0.611381	3.04734	0.00230879	0.0203819	7.75407	7.35246	2.35203	21.2475	16.9261	26.1938	ENSG00000198570	RD3	RD3 regulator of GUCY2D [Source:HGNC Symbol
1658	ENSG00000068079	44.806	-0.946398	0.310578	-3.04722	0.0023097	0.0203819	51.3707	69.3232	56.4487	29.0755	31.0311	31.5866	ENSG00000068079	IFI35	interferon induced protein 35 [Source:HGNC Symbol
1659	ENSG00000101935	500.875	0.303723	0.0997153	3.0459	0.00231984	0.0204591	446.828	443.248	455.118	543.488	572.666	543.906	ENSG00000101935	AMMECR1	AMMECR nuclear protein 1 [Source:HGNC Symbol
1660	ENSG00000172081	1864.03	-0.206683	0.0678944	-3.04418	0.00233316	0.0205641	1930.76	1956.8	2103.89	1780.31	1745.27	1667.16	ENSG00000172081	MOB3A	MOB kinase activator 3A [Source:HGNC Symbol
1661	ENSG00000152128	1065.35	0.235821	0.0774737	3.04388	0.00233547	0.0205714	969.258	1007.29	957.276	1208.87	1124.64	1124.79	ENSG00000152128	TMEM163	transmembrane protein 163 [Source:HGNC Symbol
1662	ENSG00000124789	4050.09	-0.16974	0.0557675	-3.04371	0.0023368	0.0205714	4150.36	4387.32	4328.91	3708.24	3871.37	3854.34	ENSG00000124789	NUP153	nucleoporin 153 [Source:HGNC Symbol
1663	ENSG00000108819	4380.4	0.19064	0.0626477	3.04305	0.0023419	0.0206039	4372.32	4123.68	3775.01	4692.33	4686.64	4632.44	ENSG00000108819	PPP1R9B	protein phosphatase 1 regulatory subunit 9B [Source:HGNC Symbol
1664	ENSG00000010404	909.076	0.269217	0.0884944	3.04219	0.00234863	0.0206508	814.177	849.734	811.45	891.275	1061.64	1026.18	ENSG00000010404	IDS	iduronate 2-sulfatase [Source:HGNC Symbol
1665	ENSG00000108107	41426	-0.202946	0.0667296	-3.04133	0.00235537	0.0206976	43778.5	44270.2	44952	43169.2	35155.5	37230.6	ENSG00000108107	RPL28	ribosomal protein L28 [Source:HGNC Symbol
1666	ENSG00000172366	982.549	-0.243696	0.080143	-3.04077	0.00235976	0.020714	1037.11	1037.75	1120.74	921.469	913.068	865.165	ENSG00000172366	MCRIP2	MAPK regulated corepressor interacting protein 2 [Source:HGNC Symbol
1667	ENSG00000128274	117.241	0.60128	0.197742	3.04073	0.00236007	0.020714	86.264	99.7834	92.9052	159.915	138.23	126.346	ENSG00000128274	A4GALT	alpha 1,4-galactosyltransferase (P blood group) [Source:HGNC Symbol
1668	ENSG00000068097	597.668	-0.292877	0.0963424	-3.03995	0.00236614	0.0207548	643.587	649.117	680.913	544.606	567.024	500.763	ENSG00000068097	HEATR6	HEAT repeat containing 6 [Source:HGNC Symbol
1669	ENSG00000090470	516.658	-0.314244	0.103399	-3.03913	0.00237261	0.0207991	537.938	570.341	610.352	480.863	429.734	470.717	ENSG00000090470	PDCD7	programmed cell death 7 [Source:HGNC Symbol
1670	ENSG00000112139	445.705	0.346825	0.1142	3.037	0.00238944	0.0209261	445.859	369.724	359.86	520.004	488.035	490.748	ENSG00000112139	MDGA1	MAM domain containing glycosylphosphatidylinositol anchor 1 [Source:HGNC Symbol
1671	ENSG00000166747	1694.23	-0.1996	0.0657241	-3.03694	0.00238997	0.0209261	1762.11	1807.65	1865.16	1571.19	1572.24	1587.03	ENSG00000166747	AP1G1	adaptor related protein complex 1 subunit gamma 1 [Source:HGNC Symbol
1672	ENSG00000162227	499.498	-0.313474	0.103257	-3.03587	0.00239843	0.0209877	556.354	550.384	552.727	483.1	413.749	440.672	ENSG00000162227	TAF6L	TATA-box binding protein associated factor 6 like [Source:HGNC Symbol
1673	ENSG00000137941	106.593	0.684794	0.225607	3.03534	0.00240268	0.0209913	71.7251	84.0281	90.5531	96.1727	156.096	140.984	ENSG00000137941	TTLL7	tubulin tyrosine ligase like 7 [Source:HGNC Symbol
1674	ENSG00000114054	2565.56	-0.217138	0.0715386	-3.03526	0.00240329	0.0209913	2810.85	2786.58	2673.08	2620.15	2219.2	2283.48	ENSG00000114054	PCCB	propionyl-CoA carboxylase subunit beta [Source:HGNC Symbol
1675	ENSG00000149489	30.7496	-1.12921	0.37205	-3.0351	0.00240458	0.0209913	43.6166	43.0644	39.9845	16.7743	22.5681	18.4897	ENSG00000149489	ROM1	retinal outer segment membrane protein 1 [Source:HGNC Symbol
1676	ENSG00000132824	2055.45	-0.186934	0.0615809	-3.03558	0.00240071	0.0209913	2191.49	2184.73	2189.74	1887.67	1953.08	1926.01	ENSG00000132824	SERINC3	serine incorporator 3 [Source:HGNC Symbol
1677	ENSG00000070087	329.317	0.362156	0.119368	3.03394	0.00241381	0.0210593	282.054	284.645	298.708	362.325	362.97	385.202	ENSG00000070087	PFN2	profilin 2 [Source:HGNC Symbol
1678	ENSG00000137962	30.3769	1.16355	0.383625	3.03304	0.002421	0.0211094	14.5389	23.1077	18.8162	39.14	40.4345	46.2243	ENSG00000137962	ARHGAP29	Rho GTPase activating protein 29 [Source:HGNC Symbol
1679	ENSG00000128596	124.745	0.571032	0.188416	3.0307	0.00243984	0.0212611	98.8643	110.287	91.7291	145.377	158.917	143.295	ENSG00000128596	CCDC136	coiled-coil domain containing 136 [Source:HGNC Symbol
1680	ENSG00000115970	756.556	-0.261712	0.0863834	-3.02966	0.00244831	0.0213221	791.884	822.425	862.019	682.155	675.162	705.691	ENSG00000115970	THADA	THADA armadillo repeat containing [Source:HGNC Symbol
1681	ENSG00000135740	84.5856	0.732616	0.241903	3.02855	0.00245726	0.0213874	47.4937	65.1218	78.793	109.592	94.0338	112.479	ENSG00000135740	SLC9A5	solute carrier family 9 member A5 [Source:HGNC Symbol
1682	ENSG00000197375	343.252	-0.353546	0.116746	-3.02834	0.00245901	0.0213899	389.642	389.68	375.149	308.647	307.49	288.902	ENSG00000197375	SLC22A5	solute carrier family 22 member 5 [Source:HGNC Symbol
1683	ENSG00000164687	2391.27	-0.189638	0.0626303	-3.0279	0.0024626	0.0214084	2450.28	2616.42	2577.82	2299.2	2162.78	2241.11	ENSG00000164687	FABP5	fatty acid binding protein 5 [Source:HGNC Symbol
1684	ENSG00000154319	135.866	0.54378	0.179724	3.02565	0.00248101	0.0215556	102.741	109.237	119.953	161.033	167.38	154.851	ENSG00000154319	FAM167A	family with sequence similarity 167 member A [Source:HGNC Symbol
1685	ENSG00000142168	7601.94	-0.189712	0.0627268	-3.02442	0.00249109	0.0216304	7760.85	8216.9	8322.66	7719.54	6702.73	6888.96	ENSG00000142168	SOD1	superoxide dismutase 1 [Source:HGNC Symbol
1686	ENSG00000197006	2494.45	-0.180947	0.0598359	-3.02405	0.00249417	0.0216442	2636.38	2591.22	2724.83	2367.41	2301.01	2345.88	ENSG00000197006	METTL9	methyltransferase like 9 [Source:HGNC Symbol
1687	ENSG00000168002	1400.04	-0.272899	0.0902622	-3.0234	0.00249952	0.0216778	1473.27	1539.81	1580.56	1462.72	1122.76	1221.09	ENSG00000168002	POLR2G	RNA polymerase II subunit G [Source:HGNC Symbol
1688	ENSG00000144843	190.364	-0.478045	0.158175	-3.02225	0.002509	0.0217343	222.929	219.523	222.267	173.335	135.409	168.719	ENSG00000144843	ADPRH	ADP-ribosylarginine hydrolase [Source:HGNC Symbol
1689	ENSG00000135002	1247.7	0.245779	0.0813227	3.02227	0.00250885	0.0217343	1072	1130.18	1226.58	1269.26	1347.5	1440.66	ENSG00000135002	RFK	riboflavin kinase [Source:HGNC Symbol
1690	ENSG00000115866	1374.94	-0.239106	0.0791723	-3.02007	0.00252719	0.0218751	1370.53	1477.84	1620.55	1209.99	1282.62	1288.12	ENSG00000115866	DARS1	aspartyl-tRNA synthetase 1 [Source:HGNC Symbol
1691	ENSG00000174840	1155.88	-0.24816	0.0821738	-3.01994	0.00252824	0.0218751	1291.05	1253.07	1217.18	1158.55	1036.25	979.185	ENSG00000174840	PDE12	phosphodiesterase 12 [Source:HGNC Symbol
1692	ENSG00000115207	1308.85	-0.218011	0.0722006	-3.01952	0.00253172	0.0218922	1383.13	1382.26	1457.08	1214.46	1245.95	1170.24	ENSG00000115207	GTF3C2	general transcription factor IIIC subunit 2 [Source:HGNC Symbol
1693	ENSG00000086062	1420.41	-0.222248	0.073612	-3.01918	0.00253462	0.0219043	1484.9	1578.68	1526.47	1242.42	1392.64	1297.36	ENSG00000086062	B4GALT1	beta-1,4-galactosyltransferase 1 [Source:HGNC Symbol
1694	ENSG00000076242	880.233	-0.251126	0.0832181	-3.01768	0.00254715	0.0219905	977.982	944.266	947.868	819.704	754.151	837.43	ENSG00000076242	MLH1	mutL homolog 1 [Source:HGNC Symbol
1695	ENSG00000185728	1654.76	-0.199669	0.0661675	-3.01763	0.0025476	0.0219905	1773.74	1719.42	1814.59	1548.83	1519.59	1552.37	ENSG00000185728	YTHDF3	YTH N6-methyladenosine RNA binding protein 3 [Source:HGNC Symbol
1696	ENSG00000104903	11939.3	-0.183837	0.0609305	-3.01715	0.0025516	0.0220121	12907.6	13151.4	12031.8	12020.5	10977.5	10546.8	ENSG00000104903	LYL1	LYL1 basic helix-loop-helix family member [Source:HGNC Symbol
1697	ENSG00000153107	2103.8	-0.198858	0.0659503	-3.01527	0.0025675	0.0221362	2202.15	2362.24	2179.16	2003.97	1991.64	1883.64	ENSG00000153107	ANAPC1	anaphase promoting complex subunit 1 [Source:HGNC Symbol
1698	ENSG00000130348	790.69	-0.251886	0.0835498	-3.0148	0.00257149	0.0221563	836.47	861.288	880.835	729.123	726.881	709.543	ENSG00000130348	QRSL1	glutaminyl-tRNA amidotransferase subunit QRSL1 [Source:HGNC Symbol
1699	ENSG00000164976	129.284	0.566573	0.187941	3.01464	0.00257286	0.0221563	97.8951	115.539	98.7852	171.098	142.931	149.459	ENSG00000164976	MYORG	myogenesis regulating glycosidase (putative) [Source:HGNC Symbol
1700	ENSG00000058056	814.443	-0.26116	0.0866422	-3.01423	0.0025763	0.0221729	905.287	930.611	826.738	762.672	715.597	745.752	ENSG00000058056	USP13	ubiquitin specific peptidase 13 [Source:HGNC Symbol
1701	ENSG00000135999	462.738	-0.312424	0.103672	-3.01358	0.00258182	0.0222002	537.938	489.464	510.39	410.411	413.749	414.478	ENSG00000135999	EPC2	enhancer of polycomb homolog 2 [Source:HGNC Symbol
1702	ENSG00000120328	52.8636	0.869873	0.288659	3.0135	0.00258251	0.0222002	30.047	38.863	43.5125	71.5704	67.7043	65.4844	ENSG00000120328	PCDHB12	protocadherin beta 12 [Source:HGNC Symbol
1703	ENSG00000183323	155.149	0.57345	0.190347	3.01265	0.00258975	0.0222372	102.741	137.596	135.242	147.614	201.232	206.468	ENSG00000183323	CCDC125	coiled-coil domain containing 125 [Source:HGNC Symbol
1704	ENSG00000100387	1169.83	-0.268202	0.0890255	-3.01264	0.00258986	0.0222372	1239.68	1189	1405.34	1164.14	980.772	1040.05	ENSG00000100387	RBX1	ring-box 1 [Source:HGNC Symbol
1705	ENSG00000178252	2103.71	-0.247232	0.0820962	-3.0115	0.00259965	0.0222951	2402.79	2369.59	2074.49	2124.75	1746.21	1904.44	ENSG00000178252	WDR6	WD repeat domain 6 [Source:HGNC Symbol
1706	ENSG00000100568	1387.98	-0.211344	0.0701792	-3.0115	0.00259964	0.0222951	1438.38	1500.95	1530	1269.26	1312.71	1276.56	ENSG00000100568	VTI1B	vesicle transport through interaction with t-SNAREs 1B [Source:HGNC Symbol
1707	ENSG00000127418	256.449	0.447165	0.148619	3.00879	0.00262286	0.022481	225.837	249.984	174.05	310.884	282.101	295.835	ENSG00000127418	FGFRL1	fibroblast growth factor receptor like 1 [Source:HGNC Symbol
1708	ENSG00000180720	33.1715	1.09314	0.363385	3.00821	0.00262792	0.0225111	18.4159	25.2084	19.9922	44.7315	41.3749	49.3059	ENSG00000180720	CHRM4	cholinergic receptor muscarinic 4 [Source:HGNC Symbol
1709	ENSG00000088387	199.205	0.478189	0.158976	3.00794	0.00263024	0.0225179	164.774	177.509	157.586	200.173	263.295	231.892	ENSG00000088387	DOCK9	dedicator of cytokinesis 9 [Source:HGNC Symbol
1710	ENSG00000143390	708.695	-0.269844	0.0897332	-3.00718	0.00263682	0.0225215	787.038	788.814	747.945	665.381	602.756	660.237	ENSG00000143390	RFX5	regulatory factor X5 [Source:HGNC Symbol
1711	ENSG00000183134	105.704	-0.632996	0.210488	-3.00727	0.00263603	0.0225215	135.696	145.999	103.489	81.635	86.5111	80.8925	ENSG00000183134	PTGDR2	prostaglandin D2 receptor 2 [Source:HGNC Symbol
1712	ENSG00000076067	300.517	0.384086	0.127708	3.00754	0.00263374	0.0225215	249.099	255.235	277.539	360.088	346.044	315.096	ENSG00000076067	RBMS2	RNA binding motif single stranded interacting protein 2 [Source:HGNC Symbol
1713	ENSG00000103550	358.967	0.357884	0.118999	3.00746	0.00263438	0.0225215	310.163	323.508	311.644	369.035	403.405	436.049	ENSG00000103550	KNOP1	lysine rich nucleolar protein 1 [Source:HGNC Symbol
1714	ENSG00000173272	1887.72	-0.215242	0.0715916	-3.00652	0.00264253	0.0225331	1991.83	2119.61	1972.18	1846.29	1618.32	1778.09	ENSG00000173272	MZT2A	mitotic spindle organizing protein 2A [Source:HGNC Symbol
1715	ENSG00000163872	964.858	0.280542	0.0933163	3.00636	0.00264396	0.0225331	956.658	903.302	752.649	1014.29	1089.85	1072.4	ENSG00000163872	YEATS2	YEATS domain containing 2 [Source:HGNC Symbol
1716	ENSG00000168175	1443.57	-0.220486	0.0733356	-3.00654	0.00264241	0.0225331	1516.89	1498.85	1647.6	1274.85	1380.42	1342.82	ENSG00000168175	MAPK1IP1L	mitogen-activated protein kinase 1 interacting protein 1 like [Source:HGNC Symbol
1717	ENSG00000171861	752.89	-0.271916	0.0904536	-3.00614	0.00264587	0.0225331	797.699	854.986	816.154	740.306	661.057	647.14	ENSG00000171861	MRM3	mitochondrial rRNA methyltransferase 3 [Source:HGNC Symbol
1718	ENSG00000130726	44255.9	-0.164565	0.0547399	-3.00631	0.00264435	0.0225331	48030.6	47638.7	44656.8	44273	40459.9	40476.3	ENSG00000130726	TRIM28	tripartite motif containing 28 [Source:HGNC Symbol
1719	ENSG00000104419	1957.56	0.19408	0.0645665	3.00589	0.00264807	0.022534	1793.13	1906.39	1778.13	2115.8	2060.28	2091.65	ENSG00000104419	NDRG1	N-myc downstream regulated 1 [Source:HGNC Symbol
1720	ENSG00000186567	50.0332	0.919337	0.305857	3.00577	0.00264906	0.022534	31.9855	36.7623	35.2804	52.5595	82.7497	60.862	ENSG00000186567	CEACAM19	CEA cell adhesion molecule 19 [Source:HGNC Symbol
1721	ENSG00000187713	832.771	-0.253391	0.0843096	-3.00548	0.00265164	0.0225428	875.24	911.705	929.052	797.339	756.031	727.262	ENSG00000187713	TMEM203	transmembrane protein 203 [Source:HGNC Symbol
1722	ENSG00000171940	615.69	0.297851	0.0991505	3.00403	0.00266425	0.0226369	517.584	576.643	564.487	622.886	726.881	685.66	ENSG00000171940	ZNF217	zinc finger protein 217 [Source:HGNC Symbol
1723	ENSG00000114353	7486.46	-0.209819	0.0698612	-3.00337	0.00267008	0.0226407	8216.4	8325.08	7542.96	7712.83	6449.78	6671.71	ENSG00000114353	GNAI2	G protein subunit alpha i2 [Source:HGNC Symbol
1724	ENSG00000214279	186.214	0.518584	0.172652	3.00364	0.0026677	0.0226407	138.604	182.761	138.77	195.7	208.755	252.693	ENSG00000214279	SCART1	scavenger receptor family member expressed on T cells 1 [Source:HGNC Symbol
1725	ENSG00000173917	1105.37	0.234802	0.0781731	3.00362	0.00266791	0.0226407	1036.14	976.827	1033.72	1167.49	1264.75	1153.3	ENSG00000173917	HOXB2	homeobox B2 [Source:HGNC Symbol
1726	ENSG00000131398	22.5989	1.35122	0.449915	3.00328	0.00267089	0.0226407	9.69258	16.8056	11.7601	29.0755	36.6732	31.5866	ENSG00000131398	KCNC3	potassium voltage-gated channel subfamily C member 3 [Source:HGNC Symbol
1727	ENSG00000264451	16.4629	1.63035	0.542999	3.00249	0.0026778	0.0226861	8.72332	10.5035	4.70406	29.0755	18.8068	26.9642	ENSG00000264451		novel transcript
1728	ENSG00000147206	138.63	0.555328	0.185002	3.00174	0.00268443	0.0227159	99.8336	127.092	110.545	157.678	153.275	183.356	ENSG00000147206	NXF3	nuclear RNA export factor 3 [Source:HGNC Symbol
1729	ENSG00000185344	1108.49	-0.251518	0.0837884	-3.00183	0.00268364	0.0227159	1159.23	1128.08	1328.9	987.448	1050.36	996.904	ENSG00000185344	ATP6V0A2	ATPase H+ transporting V0 subunit a2 [Source:HGNC Symbol
1730	ENSG00000135622	102.872	0.61862	0.206128	3.00114	0.00268968	0.0227472	75.6021	88.2295	79.969	114.065	130.707	128.658	ENSG00000135622	SEMA4F	ssemaphorin 4F [Source:HGNC Symbol
1731	ENSG00000042493	292.398	0.420019	0.139988	3.00039	0.00269634	0.0227509	277.208	262.588	209.331	356.734	301.848	346.682	ENSG00000042493	CAPG	capping actin protein, gelsolin like [Source:HGNC Symbol
1732	ENSG00000170017	288.515	0.389006	0.129633	3.00082	0.00269257	0.0227509	244.253	253.135	252.843	299.701	354.507	326.652	ENSG00000170017	ALCAM	activated leukocyte cell adhesion molecule [Source:HGNC Symbol
1733	ENSG00000099954	92.2197	0.711801	0.237231	3.00045	0.0026958	0.0227509	73.6636	56.719	78.793	140.904	110.02	93.219	ENSG00000099954	CECR2	CECR2 histone acetyl-lysine reader [Source:HGNC Symbol
1734	ENSG00000100227	2310	-0.197038	0.0656638	-3.0007	0.00269358	0.0227509	2552.06	2444.17	2403.77	2267.89	2039.59	2152.51	ENSG00000100227	POLDIP3	DNA polymerase delta interacting protein 3 [Source:HGNC Symbol
1735	ENSG00000163933	656.154	-0.28396	0.0946701	-2.99947	0.0027045	0.0227935	713.374	760.454	686.793	625.123	551.038	600.145	ENSG00000163933	RFT1	RFT1 homolog [Source:HGNC Symbol
1736	ENSG00000073969	1017.13	-0.233376	0.0778023	-2.99961	0.00270325	0.0227935	1064.25	1082.91	1151.32	943.834	920.591	939.894	ENSG00000073969	NSF	N-ethylmaleimide sensitive factor, vesicle fusing ATPase [Source:HGNC Symbol
1737	ENSG00000144645	53.724	0.877721	0.292697	2.99873	0.00271105	0.0228269	39.7396	28.3595	45.8646	61.5058	75.227	71.6476	ENSG00000144645	OSBPL10	oxysterol binding protein like 10 [Source:HGNC Symbol
1738	ENSG00000169857	149.931	-0.519247	0.173159	-2.99867	0.00271158	0.0228269	167.682	170.157	192.866	111.829	130.707	126.346	ENSG00000169857	AVEN	apoptosis and caspase activation inhibitor [Source:HGNC Symbol
1739	ENSG00000122707	305.092	0.367622	0.122647	2.9974	0.00272292	0.0229014	266.546	261.537	271.659	338.841	337.581	354.386	ENSG00000122707	RECK	reversion inducing cysteine rich protein with kazal motifs [Source:HGNC Symbol
1740	ENSG00000176845	1297.49	0.230235	0.0768134	2.99733	0.00272356	0.0229014	1259.07	1174.29	1146.61	1486.2	1334.34	1384.42	ENSG00000176845	METRNL	meteorin like, glial cell differentiation regulator [Source:HGNC Symbol
1741	ENSG00000168028	33514.9	-0.193107	0.0644301	-2.99715	0.00272515	0.0229016	34378.6	36002.9	36878.6	34626.6	29163.6	30038.9	ENSG00000168028	RPSA	ribosomal protein SA [Source:HGNC Symbol
1742	ENSG00000101331	20.5926	1.58385	0.528827	2.99503	0.0027442	0.0230484	11.6311	8.40281	10.5841	52.5595	18.8068	21.5713	ENSG00000101331	CCM2L	CCM2 like scaffold protein [Source:HGNC Symbol
1743	ENSG00000135632	1115.77	-0.248761	0.0830745	-2.99443	0.00274955	0.0230802	1197.03	1235.21	1199.53	1108.22	1027.79	926.797	ENSG00000135632	SMYD5	SMYD family member 5 [Source:HGNC Symbol
1744	ENSG00000042980	110.167	0.626868	0.209373	2.99403	0.00275322	0.0230976	76.5714	84.0281	99.9612	136.431	113.781	150.229	ENSG00000042980	ADAM28	ADAM metallopeptidase domain 28 [Source:HGNC Symbol
1745	ENSG00000189410	76.2063	0.745493	0.24929	2.99047	0.00278552	0.0233552	63.0018	60.9204	47.0406	82.7532	90.2724	113.25	ENSG00000189410	SH2D5	SH2 domain containing 5 [Source:HGNC Symbol
1746	ENSG00000134575	533.481	-0.297685	0.0995807	-2.98938	0.00279543	0.0234249	579.616	592.398	591.535	515.53	462.646	459.161	ENSG00000134575	ACP2	acid phosphatase 2, lysosomal [Source:HGNC Symbol
1747	ENSG00000105220	19956.7	-0.179789	0.0601714	-2.98795	0.00280858	0.0235216	21744.3	21545.9	20300.4	20296.9	17669.9	18183.1	ENSG00000105220	GPI	glucose-6-phosphate isomerase [Source:HGNC Symbol
1748	ENSG00000103316	469.283	0.329277	0.110238	2.98697	0.00281755	0.0235833	407.088	453.752	386.909	535.66	481.453	550.839	ENSG00000103316	CRYM	crystallin mu [Source:HGNC Symbol
1749	ENSG00000121073	1071.26	-0.23947	0.0801827	-2.98655	0.00282145	0.0236024	1145.66	1140.68	1191.3	1048.95	982.653	918.323	ENSG00000121073	SLC35B1	solute carrier family 35 member B1 [Source:HGNC Symbol
1750	ENSG00000204304	2135.08	-0.193529	0.0648067	-2.98626	0.00282417	0.0236117	2331.07	2197.33	2307.34	1972.66	1925.81	2076.24	ENSG00000204304	PBX2	PBX homeobox 2 [Source:HGNC Symbol
1751	ENSG00000235173	1084.8	-0.271318	0.0908998	-2.9848	0.00283766	0.0237109	1246.47	1280.38	1030.19	1033.3	943.159	975.332	ENSG00000235173	HGH1	HGH1 homolog [Source:HGNC Symbol
1752	ENSG00000106608	410.796	-0.381922	0.127966	-2.98455	0.00283993	0.0237163	511.768	474.759	409.253	322.067	334.76	412.167	ENSG00000106608	URGCP	upregulator of cell proliferation [Source:HGNC Symbol
1753	ENSG00000117640	694.649	-0.293159	0.0982437	-2.984	0.00284505	0.0237446	777.345	736.296	780.874	597.165	701.492	574.722	ENSG00000117640	MTFR1L	mitochondrial fission regulator 1 like [Source:HGNC Symbol
1754	ENSG00000183624	845.946	-0.24361	0.0816478	-2.98366	0.00284819	0.0237446	913.041	920.108	917.291	801.812	769.196	754.226	ENSG00000183624	HMCES	5-hydroxymethylcytosine binding, ES cell specific [Source:HGNC Symbol
1755	ENSG00000130813	140.426	0.536663	0.179857	2.98382	0.00284671	0.0237446	127.942	115.539	99.9612	162.152	163.619	173.341	ENSG00000130813	SHFL	shiftless antiviral inhibitor of ribosomal frameshifting [Source:HGNC Symbol
1756	ENSG00000137411	1915.04	-0.209601	0.0702657	-2.98298	0.00285453	0.0237839	2174.05	2038.73	1946.3	1858.59	1694.49	1778.09	ENSG00000137411	VARS2	valyl-tRNA synthetase 2, mitochondrial [Source:HGNC Symbol
1757	ENSG00000196557	689.159	0.31133	0.104402	2.98204	0.00286337	0.0238169	678.481	648.067	516.27	787.274	756.031	748.833	ENSG00000196557	CACNA1H	calcium voltage-gated channel subunit alpha1 H [Source:HGNC Symbol
1758	ENSG00000140988	62100.1	-0.193054	0.0647386	-2.98205	0.00286326	0.0238169	64982	68575.3	65184.1	64520.7	54377.8	54960.7	ENSG00000140988	RPS2	ribosomal protein S2 [Source:HGNC Symbol
1759	ENSG00000276023	407.945	-0.361913	0.121361	-2.98211	0.0028627	0.0238169	401.273	476.859	499.806	329.895	389.3	350.534	ENSG00000276023	DUSP14	dual specificity phosphatase 14 [Source:HGNC Symbol
1760	ENSG00000070182	203.322	0.501115	0.168163	2.97994	0.00288309	0.0239674	182.221	173.308	149.354	250.496	191.829	272.723	ENSG00000070182	SPTB	spectrin beta, erythrocytic [Source:HGNC Symbol
1761	ENSG00000137547	748.795	-0.270285	0.090724	-2.9792	0.00289001	0.0240112	765.714	841.331	850.259	693.338	635.668	706.461	ENSG00000137547	MRPL15	mitochondrial ribosomal protein L15 [Source:HGNC Symbol
1762	ENSG00000021826	474.107	-0.317243	0.106497	-2.97888	0.00289303	0.0240226	540.846	551.434	484.518	445.078	400.584	422.182	ENSG00000021826	CPS1	carbamoyl-phosphate synthase 1 [Source:HGNC Symbol
1763	ENSG00000166946	700.522	-0.277637	0.0932097	-2.97862	0.00289546	0.0240292	734.698	736.296	833.794	634.069	605.577	658.696	ENSG00000166946	CCNDBP1	cyclin D1 binding protein 1 [Source:HGNC Symbol
1764	ENSG00000156218	11.0347	2.07973	0.698679	2.97667	0.00291399	0.0241693	3.87703	4.2014	4.70406	8.9463	24.4488	20.0305	ENSG00000156218	ADAMTSL3	ADAMTS like 3 [Source:HGNC Symbol
1765	ENSG00000125447	1341.46	-0.235553	0.0791557	-2.97582	0.00292208	0.0242227	1554.69	1419.02	1374.76	1319.58	1207.39	1173.33	ENSG00000125447	GGA3	golgi associated, gamma adaptin ear containing, ARF binding protein 3 [Source:HGNC Symbol
1766	ENSG00000153113	681.155	0.314036	0.105536	2.97563	0.00292391	0.0242241	654.249	529.377	639.752	677.682	799.287	786.583	ENSG00000153113	CAST	calpastatin [Source:HGNC Symbol
1767	ENSG00000138674	1920.43	-0.190414	0.0639955	-2.97543	0.00292579	0.0242259	2106.2	2018.77	2014.51	1799.32	1828.02	1755.75	ENSG00000138674	SEC31A	SEC31 homolog A, COPII coat complex component [Source:HGNC Symbol
1768	ENSG00000142611	62.9561	0.812092	0.273057	2.97407	0.00293876	0.0243196	56.217	46.2154	34.1044	84.9898	71.4657	84.7445	ENSG00000142611	PRDM16	PR/SET domain 16 [Source:HGNC Symbol
1769	ENSG00000136999	81.8438	0.680073	0.228807	2.97226	0.00295617	0.024436	63.0018	61.9707	63.5048	110.71	94.0338	97.8414	ENSG00000136999	CCN3	cellular communication network factor 3 [Source:HGNC Symbol
1770	ENSG00000168101	832.839	-0.278011	0.093533	-2.97232	0.00295554	0.024436	919.826	929.561	885.539	839.834	746.628	675.645	ENSG00000168101	NUDT16L1	nudix hydrolase 16 like 1 [Source:HGNC Symbol
1771	ENSG00000116350	2162.82	0.186312	0.0626925	2.97184	0.00296017	0.0244552	2072.27	2037.68	1960.42	2251.11	2297.24	2358.21	ENSG00000116350	SRSF4	serine and arginine rich splicing factor 4 [Source:HGNC Symbol
1772	ENSG00000117362	2482.61	-0.190766	0.0642016	-2.97135	0.00296494	0.024467	2606.34	2622.73	2708.36	2465.82	2230.48	2261.91	ENSG00000117362	APH1A	aph-1 homolog A, gamma-secretase subunit [Source:HGNC Symbol
1773	ENSG00000143850	828.005	0.289504	0.0974297	2.97141	0.00296436	0.024467	843.255	710.037	680.913	932.651	848.185	952.991	ENSG00000143850	PLEKHA6	pleckstrin homology domain containing A6 [Source:HGNC Symbol
1774	ENSG00000071054	3740.29	0.183079	0.061632	2.97052	0.00297299	0.0245197	3648.29	3572.24	3289.31	3844.67	3966.34	4120.9	ENSG00000071054	MAP4K4	mitogen-activated protein kinase kinase kinase kinase 4 [Source:HGNC Symbol
1775	ENSG00000175634	1324.12	-0.246468	0.0830056	-2.9693	0.0029848	0.0246	1533.37	1391.72	1381.82	1338.59	1152.85	1146.36	ENSG00000175634	RPS6KB2	ribosomal protein S6 kinase B2 [Source:HGNC Symbol
1776	ENSG00000151849	277.852	0.437765	0.147437	2.96916	0.0029861	0.0246	208.391	222.674	278.715	317.594	283.042	356.697	ENSG00000151849	CENPJ	centromere protein J [Source:HGNC Symbol
1777	ENSG00000253729	8808.37	0.182865	0.0615927	2.96894	0.00298829	0.0246042	8281.34	8881.77	7588.82	9180.02	9324.39	9593.85	ENSG00000253729	PRKDC	protein kinase, DNA-activated, catalytic subunit [Source:HGNC Symbol
1778	ENSG00000065675	565.674	-0.290085	0.0977702	-2.96701	0.0030071	0.0247452	635.833	581.895	650.336	499.874	498.379	527.727	ENSG00000065675	PRKCQ	protein kinase C theta [Source:HGNC Symbol
1779	ENSG00000169379	137.595	0.542718	0.182944	2.96657	0.00301137	0.0247664	118.249	116.589	101.137	146.496	180.545	162.555	ENSG00000169379	ARL13B	ADP ribosylation factor like GTPase 13B [Source:HGNC Symbol
1780	ENSG00000197956	2243.83	0.236673	0.0797874	2.96629	0.00301412	0.0247751	2106.2	1992.52	2079.19	2731.98	2174.06	2379.01	ENSG00000197956	S100A6	S100 calcium binding protein A6 [Source:HGNC Symbol
1781	ENSG00000172667	864.778	0.258327	0.0870963	2.96599	0.0030171	0.0247856	753.114	821.375	790.282	867.791	980.772	975.332	ENSG00000172667	ZMAT3	zinc finger matrin-type 3 [Source:HGNC Symbol
1782	ENSG00000111361	1055.87	-0.228713	0.0771311	-2.96525	0.00302441	0.0248317	1182.49	1087.11	1148.97	957.254	973.249	986.118	ENSG00000111361	EIF2B1	eukaryotic translation initiation factor 2B subunit alpha [Source:HGNC Symbol
1783	ENSG00000046653	144.64	0.529783	0.178696	2.96472	0.00302959	0.0248535	124.065	126.042	104.665	177.808	154.215	181.045	ENSG00000046653	GPM6B	glycoprotein M6B [Source:HGNC Symbol
1784	ENSG00000234420	76.0902	0.776898	0.262055	2.96463	0.00303046	0.0248535	65.9096	56.719	45.8646	77.1618	88.3917	122.494	ENSG00000234420	ZNF37BP	zinc finger protein 37B, pseudogene [Source:HGNC Symbol
1785	ENSG00000031081	345.874	0.349091	0.117849	2.9622	0.00305448	0.0250349	306.286	320.357	285.772	377.981	399.644	385.202	ENSG00000031081	ARHGAP31	Rho GTPase activating protein 31 [Source:HGNC Symbol
1786	ENSG00000130066	146.381	0.526439	0.177728	2.96205	0.003056	0.0250349	101.772	128.143	130.538	175.571	167.38	174.882	ENSG00000130066	SAT1	spermidine/spermine N1-acetyltransferase 1 [Source:HGNC Symbol
1787	ENSG00000125449	554.559	-0.290285	0.0980444	-2.96075	0.00306891	0.0251266	627.11	590.297	611.528	532.305	486.155	479.962	ENSG00000125449	ARMC7	armadillo repeat containing 7 [Source:HGNC Symbol
1788	ENSG00000113272	557.554	-0.2882	0.0973629	-2.96006	0.0030758	0.0251689	620.325	624.959	593.887	480.863	532.231	493.059	ENSG00000113272	THG1L	tRNA-histidine guanylyltransferase 1 like [Source:HGNC Symbol
1789	ENSG00000198246	282.38	-0.396268	0.133914	-2.95913	0.00308512	0.0252311	282.054	335.062	345.748	251.615	246.368	233.433	ENSG00000198246	SLC29A3	solute carrier family 29 member 3 [Source:HGNC Symbol
1790	ENSG00000165671	3109.62	-0.182187	0.0615952	-2.95782	0.00309826	0.0253244	3426.33	3384.23	3103.5	2975.76	2898.12	2869.76	ENSG00000165671	NSD1	nuclear receptor binding SET domain protein 1 [Source:HGNC Symbol
1791	ENSG00000096264	77.6734	0.695126	0.23505	2.95735	0.00310299	0.0253489	62.0325	53.5679	62.3288	93.9361	102.497	91.6782	ENSG00000096264	NCR2	natural cytotoxicity triggering receptor 2 [Source:HGNC Symbol
1792	ENSG00000126458	457.716	0.346865	0.117319	2.95659	0.00311061	0.025397	422.597	415.939	369.269	556.907	443.839	537.743	ENSG00000126458	RRAS	RAS related [Source:HGNC Symbol
1793	ENSG00000049860	1048.03	0.223176	0.0755055	2.95575	0.00311905	0.0254516	947.934	971.575	981.972	1131.71	1142.51	1112.46	ENSG00000049860	HEXB	hexosaminidase subunit beta [Source:HGNC Symbol
1794	ENSG00000165006	739.829	-0.283742	0.0960608	-2.95378	0.00313911	0.0256011	783.161	835.029	822.034	609.466	645.072	744.211	ENSG00000165006	UBAP1	ubiquitin associated protein 1 [Source:HGNC Symbol
1795	ENSG00000243364	33.6595	1.0991	0.372213	2.95287	0.00314833	0.0256476	26.17	18.9063	18.8162	48.0863	54.5396	35.4386	ENSG00000243364	EFNA4	ephrin A4 [Source:HGNC Symbol
1796	ENSG00000178896	611.932	-0.353042	0.119554	-2.953	0.00314701	0.0256476	668.788	749.951	638.576	634.069	444.78	535.431	ENSG00000178896	EXOSC4	exosome component 4 [Source:HGNC Symbol
1797	ENSG00000198727	25951.8	-0.459445	0.155677	-2.95128	0.0031646	0.0257659	26309.5	28564.3	35274.6	23845.2	22350.9	19366.4	ENSG00000198727	MT-CYB	mitochondrially encoded cytochrome b [Source:HGNC Symbol
1798	ENSG00000134318	569.077	0.335774	0.1138	2.95057	0.00317192	0.0257719	489.475	519.924	502.158	525.595	702.432	674.875	ENSG00000134318	ROCK2	Rho associated coiled-coil containing protein kinase 2 [Source:HGNC Symbol
1799	ENSG00000096384	58556.2	-0.135414	0.0458949	-2.95052	0.00317236	0.0257719	60960.5	60896.2	62047.7	57623.1	54843.3	54966.1	ENSG00000096384	HSP90AB1	heat shock protein 90 alpha family class B member 1 [Source:HGNC Symbol
1800	ENSG00000007520	1009.06	-0.262035	0.0888099	-2.95052	0.00317239	0.0257719	1092.35	1192.15	1013.72	994.157	899.903	862.083	ENSG00000007520	TSR3	TSR3 ribosome maturation factor [Source:HGNC Symbol
1801	ENSG00000130733	988.056	-0.276871	0.0938283	-2.95083	0.00316924	0.0257719	1130.16	1177.44	937.284	948.307	870.753	864.394	ENSG00000130733	YIPF2	Yip1 domain family member 2 [Source:HGNC Symbol
1802	ENSG00000167281	80.3586	0.694971	0.235572	2.95015	0.0031762	0.0257886	56.217	56.719	71.7369	98.4093	91.2128	107.857	ENSG00000167281	RBFOX3	RNA binding fox-1 homolog 3 [Source:HGNC Symbol
1803	ENSG00000133216	63.9096	0.786858	0.266795	2.9493	0.00318492	0.025845	56.217	42.014	42.3365	80.5167	71.4657	90.9078	ENSG00000133216	EPHB2	EPH receptor B2 [Source:HGNC Symbol
1804	ENSG00000197892	269.353	0.403679	0.136901	2.9487	0.00319113	0.025881	234.56	251.034	210.507	277.335	320.655	322.029	ENSG00000197892	KIF13B	kinesin family member 13B [Source:HGNC Symbol
1805	ENSG00000139880	256.328	0.408352	0.138494	2.94852	0.00319301	0.0258819	224.868	236.329	199.922	267.271	303.729	305.851	ENSG00000139880	CDH24	cadherin 24 [Source:HGNC Symbol
1806	ENSG00000176903	921.6	-0.25278	0.0857438	-2.94809	0.00319746	0.0259037	1015.78	1039.85	947.868	910.286	811.511	804.303	ENSG00000176903	PNMA1	PNMA family member 1 [Source:HGNC Symbol
1807	ENSG00000124155	2893.08	-0.216	0.0733299	-2.94559	0.00322339	0.0260993	3199.52	3144.75	2978.85	2981.35	2486.25	2567.76	ENSG00000124155	PIGT	phosphatidylinositol glycan anchor biosynthesis class T [Source:HGNC Symbol
1808	ENSG00000076382	1168.51	-0.21631	0.0734512	-2.94495	0.00323002	0.0261385	1252.28	1236.26	1278.33	1105.99	1088.91	1049.29	ENSG00000076382	SPAG5	sperm associated antigen 5 [Source:HGNC Symbol
1809	ENSG00000153162	1224.65	-0.210762	0.0715919	-2.94394	0.00324066	0.0262101	1339.51	1294.03	1307.73	1137.3	1145.33	1124.02	ENSG00000153162	BMP6	bone morphogenetic protein 6 [Source:HGNC Symbol
1810	ENSG00000136731	2329.51	0.201434	0.0684322	2.94355	0.00324469	0.0262282	2222.51	2262.46	2016.87	2403.2	2458.04	2613.98	ENSG00000136731	UGGT1	UDP-glucose glycoprotein glucosyltransferase 1 [Source:HGNC Symbol
1811	ENSG00000135045	626.29	-0.296189	0.100631	-2.94331	0.00324723	0.0262343	699.804	704.786	665.624	539.014	630.026	518.482	ENSG00000135045	C9orf40	chromosome 9 open reading frame 40 [Source:HGNC Symbol
1812	ENSG00000166974	4500.35	-0.15393	0.0523238	-2.94187	0.0032624	0.0263422	4774.57	4661.46	4784.03	4289.75	4268.19	4224.13	ENSG00000166974	MAPRE2	microtubule associated protein RP/EB family member 2 [Source:HGNC Symbol
1813	ENSG00000183978	516.559	-0.312625	0.106287	-2.94132	0.00326812	0.0263739	543.754	565.089	606.824	489.81	478.632	415.248	ENSG00000183978	COA3	cytochrome c oxidase assembly factor 3 [Source:HGNC Symbol
1814	ENSG00000160404	309.163	-0.373309	0.126936	-2.94093	0.00327225	0.0263927	326.64	343.465	377.501	276.217	249.189	281.968	ENSG00000160404	TOR2A	torsin family 2 member A [Source:HGNC Symbol
1815	ENSG00000274767	147.2	0.511506	0.173942	2.94068	0.00327495	0.0263999	121.157	109.237	134.066	171.098	175.843	171.8	ENSG00000274767		novel transcript, antisense CCL3L3
1816	ENSG00000164532	100.074	-0.635001	0.216082	-2.9387	0.00329589	0.026554	139.573	106.085	118.777	90.5813	71.4657	73.9589	ENSG00000164532	TBX20	T-box transcription factor 20 [Source:HGNC Symbol
1817	ENSG00000163961	399.827	0.365181	0.124281	2.93835	0.00329966	0.0265634	371.226	304.602	373.973	396.992	481.453	470.717	ENSG00000163961	RNF168	ring finger protein 168 [Source:HGNC Symbol
1818	ENSG00000105880	24.1303	1.30365	0.443737	2.9379	0.00330448	0.0265634	17.4466	14.7049	9.40812	26.8389	43.2555	33.1274	ENSG00000105880	DLX5	distal-less homeobox 5 [Source:HGNC Symbol
1819	ENSG00000085117	1494.78	0.232814	0.0792495	2.93774	0.00330613	0.0265634	1445.16	1365.46	1310.08	1747.88	1479.15	1620.93	ENSG00000085117	CD82	CD82 molecule [Source:HGNC Symbol
1820	ENSG00000127884	2808.24	-0.202915	0.069064	-2.93808	0.00330255	0.0265634	3037.66	3034.46	2940.04	2867.29	2447.7	2522.31	ENSG00000127884	ECHS1	enoyl-CoA hydratase, short chain 1 [Source:HGNC Symbol
1821	ENSG00000130881	3302.05	-0.223964	0.0762282	-2.93807	0.00330268	0.0265634	3442.81	3882.1	3344.59	3361.57	2895.3	2885.94	ENSG00000130881	LRP3	LDL receptor related protein 3 [Source:HGNC Symbol
1822	ENSG00000106344	1601.58	0.207826	0.0707755	2.93641	0.0033203	0.0266586	1543.06	1400.12	1517.06	1655.06	1758.43	1735.72	ENSG00000106344	RBM28	RNA binding motif protein 28 [Source:HGNC Symbol
1823	ENSG00000167037	124.442	0.595303	0.20274	2.93629	0.00332162	0.0266586	91.1103	109.237	96.4332	182.281	125.065	142.525	ENSG00000167037	SGSM1	small G protein signaling modulator 1 [Source:HGNC Symbol
1824	ENSG00000106089	73.9533	0.718508	0.244827	2.93476	0.00333804	0.0267647	64.9403	46.2154	56.4487	89.463	94.9741	91.6782	ENSG00000106089	STX1A	syntaxin 1A [Source:HGNC Symbol
1825	ENSG00000099625	143.981	0.53539	0.182433	2.93472	0.00333849	0.0267647	134.727	105.035	112.897	168.861	155.156	187.208	ENSG00000099625	CBARP	CACN subunit beta associated regulatory protein [Source:HGNC Symbol
1826	ENSG00000073861	12.0197	1.9653	0.669935	2.93357	0.00335092	0.0268496	2.90777	9.45316	2.35203	15.656	17.8664	23.8825	ENSG00000073861	TBX21	T-box transcription factor 21 [Source:HGNC Symbol
1827	ENSG00000038427	64.1428	0.786132	0.268047	2.93281	0.00335911	0.0269005	45.5551	58.8197	36.4565	87.2264	78.9884	77.8109	ENSG00000038427	VCAN	versican [Source:HGNC Symbol
1828	ENSG00000108559	1692.35	-0.196296	0.06696	-2.93155	0.0033728	0.0269953	1805.73	1748.83	1868.69	1575.67	1541.21	1614	ENSG00000108559	NUP88	nucleoporin 88 [Source:HGNC Symbol
1829	ENSG00000153201	2309.51	0.206201	0.0703673	2.93034	0.00338586	0.027085	2097.47	2238.3	2101.54	2269	2539.85	2610.9	ENSG00000153201	RANBP2	RAN binding protein 2 [Source:HGNC Symbol
1830	ENSG00000062485	6890.45	-0.170574	0.0582399	-2.92881	0.00340259	0.027204	6980.6	7314.65	7594.7	6838.33	6406.52	6207.92	ENSG00000062485	CS	citrate synthase [Source:HGNC Symbol
1831	ENSG00000091483	1542.34	-0.206281	0.0704556	-2.92782	0.00341347	0.027255	1650.65	1649.05	1655.83	1448.18	1499.84	1350.52	ENSG00000091483	FH	fumarate hydratase [Source:HGNC Symbol
1832	ENSG00000146109	1519.2	-0.206004	0.0703562	-2.92801	0.00341137	0.027255	1570.2	1667.96	1642.89	1479.49	1379.48	1375.17	ENSG00000146109	ABT1	activator of basal transcription 1 [Source:HGNC Symbol
1833	ENSG00000111676	2849.63	-0.196186	0.0670096	-2.92772	0.00341456	0.027255	3312.92	2932.58	2881.24	2689.48	2641.41	2640.18	ENSG00000111676	ATN1	atrophin 1 [Source:HGNC Symbol
1834	ENSG00000163832	623.701	-0.286708	0.0979426	-2.9273	0.00341916	0.027262	639.71	722.642	692.673	604.993	552.919	529.268	ENSG00000163832	ELP6	elongator acetyltransferase complex subunit 6 [Source:HGNC Symbol
1835	ENSG00000008083	3269.76	0.170591	0.058273	2.92745	0.00341753	0.027262	3171.41	3107.99	2948.27	3525.96	3409.66	3455.27	ENSG00000008083	JARID2	jumonji and AT-rich interaction domain containing 2 [Source:HGNC Symbol
1836	ENSG00000196141	234.786	0.401932	0.137335	2.92666	0.00342626	0.0273037	202.575	199.567	204.627	272.862	263.295	265.79	ENSG00000196141	SPATS2L	spermatogenesis associated serine rich 2 like [Source:HGNC Symbol
1837	ENSG00000182484	999.155	-0.247509	0.0846876	-2.92261	0.00347108	0.0276458	1102.05	1154.34	994.908	959.49	907.426	876.721	ENSG00000182484	WASH6P	WASP family homolog 6, pseudogene [Source:HGNC Symbol
1838	ENSG00000155846	1063.3	0.250785	0.0858221	2.92214	0.0034763	0.0276573	1071.03	964.222	876.131	1166.37	1130.29	1171.79	ENSG00000155846	PPARGC1B	PPARG coactivator 1 beta [Source:HGNC Symbol
1839	ENSG00000099203	372.805	-0.351576	0.12031	-2.92225	0.00347508	0.0276573	444.89	435.896	371.621	351.142	311.252	322.029	ENSG00000099203	TMED1	transmembrane p24 trafficking protein 1 [Source:HGNC Symbol
1840	ENSG00000117090	162.891	0.500833	0.17149	2.92047	0.00349504	0.0277912	114.372	139.697	151.706	178.926	194.65	197.994	ENSG00000117090	SLAMF1	signaling lymphocytic activation molecule family member 1 [Source:HGNC Symbol
1841	ENSG00000124882	732.846	-0.275944	0.0944918	-2.92029	0.00349702	0.0277919	738.575	788.814	883.187	644.133	649.773	692.594	ENSG00000124882	EREG	epiregulin [Source:HGNC Symbol
1842	ENSG00000088882	397.758	0.33972	0.116338	2.92011	0.00349911	0.0277934	365.41	361.321	325.756	473.035	403.405	457.62	ENSG00000088882	CPXM1	carboxypeptidase X, M14 family member 1 [Source:HGNC Symbol
1843	ENSG00000130449	165.206	0.520814	0.178421	2.91902	0.00351137	0.0278757	163.805	119.74	122.306	218.066	182.426	184.897	ENSG00000130449	ZSWIM6	zinc finger SWIM-type containing 6 [Source:HGNC Symbol
1844	ENSG00000018699	771.611	-0.246137	0.084331	-2.91871	0.00351487	0.0278883	835.501	815.072	862.019	700.048	700.552	716.476	ENSG00000018699	TTC27	tetratricopeptide repeat domain 27 [Source:HGNC Symbol
1845	ENSG00000104408	7722.1	-0.188454	0.0645715	-2.91853	0.00351685	0.0278889	7606.74	8205.34	8869.5	6842.8	7530.22	7278.01	ENSG00000104408	EIF3E	eukaryotic translation initiation factor 3 subunit E [Source:HGNC Symbol
1846	ENSG00000166689	584.829	0.289946	0.0993916	2.9172	0.00353185	0.0279472	573.801	486.313	518.622	621.768	649.773	658.696	ENSG00000166689	PLEKHA7	pleckstrin homology domain containing A7 [Source:HGNC Symbol
1847	ENSG00000134138	481.4	-0.318283	0.109098	-2.91739	0.00352972	0.0279472	580.586	525.176	495.102	464.089	404.345	419.1	ENSG00000134138	MEIS2	Meis homeobox 2 [Source:HGNC Symbol
1848	ENSG00000215012	615.853	-0.281236	0.0963902	-2.91768	0.00352642	0.0279472	670.727	683.779	670.328	599.402	558.561	512.319	ENSG00000215012	RTL10	retrotransposon Gag like 10 [Source:HGNC Symbol
1849	ENSG00000157557	6983.87	-0.149606	0.0512825	-2.91728	0.00353095	0.0279472	7193.83	7305.19	7537.08	6781.29	6593.65	6492.2	ENSG00000157557	ETS2	ETS proto-oncogene 2, transcription factor [Source:HGNC Symbol
1850	ENSG00000196182	2701.72	-0.189099	0.0648509	-2.9159	0.0035466	0.0280488	2965.93	2867.46	2797.74	2689.48	2493.78	2395.96	ENSG00000196182	STK40	serine/threonine kinase 40 [Source:HGNC Symbol
1851	ENSG00000116266	805.231	-0.308603	0.105861	-2.91517	0.00355494	0.028093	840.347	889.647	946.692	593.81	788.943	771.946	ENSG00000116266	STXBP3	syntaxin binding protein 3 [Source:HGNC Symbol
1852	ENSG00000130304	203.783	0.447345	0.153459	2.91508	0.00355602	0.028093	189.975	177.509	149.354	223.657	242.607	239.596	ENSG00000130304	SLC27A1	solute carrier family 27 member 1 [Source:HGNC Symbol
1853	ENSG00000120913	434.49	-0.315633	0.108333	-2.91354	0.0035735	0.0282158	497.229	491.564	455.118	412.648	375.195	375.187	ENSG00000120913	PDLIM2	PDZ and LIM domain 2 [Source:HGNC Symbol
1854	ENSG00000133112	5990.18	-0.213326	0.0732262	-2.91324	0.00357698	0.0282281	5926.04	6156.11	7219.55	5207.86	5679.64	5751.84	ENSG00000133112	TPT1	tumor protein, translationally-controlled 1 [Source:HGNC Symbol
1855	ENSG00000065882	3412.69	0.15958	0.0547864	2.91277	0.00358236	0.0282553	3222.78	3204.62	3244.62	3647.85	3563.88	3592.4	ENSG00000065882	TBC1D1	TBC1 domain family member 1 [Source:HGNC Symbol
1856	ENSG00000086712	524.782	0.294151	0.100994	2.91255	0.00358487	0.0282598	496.26	444.299	473.934	554.67	605.577	573.952	ENSG00000086712	TXLNG	taxilin gamma [Source:HGNC Symbol
1857	ENSG00000111879	40.6942	1.00414	0.344782	2.91238	0.0035868	0.0282598	34.8933	26.2588	19.9922	41.3766	59.2413	62.4028	ENSG00000111879	FAM184A	family with sequence similarity 184 member A [Source:HGNC Symbol
1858	ENSG00000126756	780.591	-0.262008	0.089983	-2.91175	0.00359407	0.0282866	792.853	833.979	927.876	713.467	721.239	694.135	ENSG00000126756	UXT	ubiquitously expressed prefoldin like chaperone [Source:HGNC Symbol
1859	ENSG00000063854	265.953	-0.389916	0.133904	-2.9119	0.00359232	0.0282866	307.255	294.098	303.412	246.023	206.874	238.055	ENSG00000063854	HAGH	hydroxyacylglutathione hydrolase [Source:HGNC Symbol
1860	ENSG00000119900	376.377	0.346396	0.118989	2.91116	0.00360092	0.0283253	310.163	362.371	322.228	393.637	452.302	417.559	ENSG00000119900	OGFRL1	opioid growth factor receptor like 1 [Source:HGNC Symbol
1861	ENSG00000099956	2558.04	-0.213961	0.0735053	-2.91083	0.00360473	0.0283401	2811.82	2725.66	2700.13	2644.75	2220.14	2245.73	ENSG00000099956	SMARCB1	SWI/SNF related, matrix associated, actin dependent regulator of chromatin, subfamily b, member 1 [Source:HGNC Symbol
1862	ENSG00000185864	45.4519	0.920374	0.316228	2.91048	0.00360875	0.0283564	35.8626	33.6112	24.6963	49.2046	67.7043	61.6324	ENSG00000185864	NPIPB4	nuclear pore complex interacting protein family member B4 [Source:HGNC Symbol
1863	ENSG00000124615	354.603	0.345412	0.118743	2.90891	0.00362687	0.0284834	303.378	314.055	318.7	426.067	398.703	366.713	ENSG00000124615	MOCS1	molybdenum cofactor synthesis 1 [Source:HGNC Symbol
1864	ENSG00000213853	411.92	0.316702	0.10888	2.90874	0.00362889	0.0284841	384.795	347.666	368.093	455.143	455.123	460.702	ENSG00000213853	EMP2	epithelial membrane protein 2 [Source:HGNC Symbol
1865	ENSG00000166441	18560.7	-0.187735	0.0645902	-2.90655	0.0036544	0.0286689	19032.4	19240.3	21024.8	18975.1	16332.7	16758.6	ENSG00000166441	RPL27A	ribosomal protein L27a [Source:HGNC Symbol
1866	ENSG00000213064	999.383	-0.234956	0.080869	-2.90539	0.00366796	0.0287599	1035.17	1067.16	1139.56	919.232	955.383	879.802	ENSG00000213064	SFT2D2	SFT2 domain containing 2 [Source:HGNC Symbol
1867	ENSG00000104998	889.269	-0.273729	0.094228	-2.90496	0.003673	0.028784	1090.42	966.323	860.843	829.769	803.989	784.272	ENSG00000104998	IL27RA	interleukin 27 receptor subunit alpha [Source:HGNC Symbol
1868	ENSG00000280237	241.592	0.455495	0.156981	2.9016	0.00371264	0.029079	242.315	175.409	192.866	260.561	318.774	259.626	NA	NA	NA
1869	ENSG00000170365	234.687	-0.413072	0.142374	-2.90131	0.00371601	0.0290877	247.161	290.947	266.955	193.464	194.65	214.943	ENSG00000170365	SMAD1	SMAD family member 1 [Source:HGNC Symbol
1870	ENSG00000112081	8263.16	-0.166409	0.0573592	-2.90117	0.00371772	0.0290877	8386.02	8568.76	9265.82	7539.49	8104.77	7714.06	ENSG00000112081	SRSF3	serine and arginine rich splicing factor 3 [Source:HGNC Symbol
1871	ENSG00000124788	300.843	0.380623	0.131205	2.90099	0.00371991	0.0290892	293.685	235.279	254.019	356.734	339.462	325.881	ENSG00000124788	ATXN1	ataxin 1 [Source:HGNC Symbol
1872	ENSG00000136717	399.75	0.347928	0.119955	2.90048	0.00372591	0.029105	376.072	365.522	311.644	493.165	422.212	429.886	ENSG00000136717	BIN1	bridging integrator 1 [Source:HGNC Symbol
1873	ENSG00000243678	191.665	-0.44187	0.152342	-2.90052	0.00372544	0.029105	223.899	232.128	205.803	164.388	167.38	156.392	ENSG00000243678	NME2	NME/NM23 nucleoside diphosphate kinase 2 [Source:HGNC Symbol
1874	ENSG00000101363	338.498	-0.359772	0.124046	-2.90031	0.00372795	0.0291054	410.965	357.119	371.621	325.422	287.743	278.116	ENSG00000101363	MANBAL	mannosidase beta like [Source:HGNC Symbol
1875	ENSG00000135324	156.739	0.542495	0.187148	2.89875	0.00374653	0.029235	96.9258	154.402	131.714	199.055	179.604	178.734	ENSG00000135324	MRAP2	melanocortin 2 receptor accessory protein 2 [Source:HGNC Symbol
1876	ENSG00000150337	221.914	0.46436	0.160212	2.8984	0.0037507	0.0292518	169.62	175.409	214.035	291.873	263.295	217.254	ENSG00000150337	FCGR1A	Fc fragment of IgG receptor Ia [Source:HGNC Symbol
1877	ENSG00000152689	514.86	0.317158	0.109432	2.89823	0.00375277	0.0292524	408.058	477.91	489.222	610.585	576.427	526.957	ENSG00000152689	RASGRP3	RAS guanyl releasing protein 3 [Source:HGNC Symbol
1878	ENSG00000100347	1305.34	-0.214784	0.0741443	-2.89684	0.00376947	0.0293669	1362.78	1365.46	1478.25	1258.07	1189.53	1177.95	ENSG00000100347	SAMM50	SAMM50 sorting and assembly machinery component [Source:HGNC Symbol
1879	ENSG00000163072	201.019	0.48494	0.167419	2.89656	0.00377278	0.0293771	144.419	152.301	206.979	223.657	257.653	221.106	ENSG00000163072	NOSTRIN	nitric oxide synthase trafficking [Source:HGNC Symbol
1880	ENSG00000257167	71.2539	-0.764514	0.263962	-2.8963	0.00377595	0.0293862	86.264	70.3735	112.897	45.8498	62.0623	50.0763	ENSG00000257167	TMPO-AS1	TMPO antisense RNA 1 [Source:HGNC Symbol
1881	ENSG00000167118	1528.97	-0.214635	0.0741526	-2.89451	0.00379753	0.029507	1632.23	1708.92	1582.92	1519.75	1387.94	1342.05	ENSG00000167118	URM1	ubiquitin related modifier 1 [Source:HGNC Symbol
1882	ENSG00000182704	723.193	0.294633	0.101779	2.89483	0.0037936	0.029507	684.296	677.476	584.479	885.683	722.179	785.042	ENSG00000182704	TSKU	tsukushi, small leucine rich proteoglycan [Source:HGNC Symbol
1883	ENSG00000104960	2828.68	-0.188837	0.0652395	-2.89452	0.00379738	0.029507	2953.33	3081.73	3002.37	2743.16	2743.91	2447.58	ENSG00000104960	PTOV1	PTOV1 extended AT-hook containing adaptor protein [Source:HGNC Symbol
1884	ENSG00000110046	1200.38	-0.270873	0.0936461	-2.89252	0.00382164	0.0296786	1487.81	1323.44	1124.27	1125	1061.64	1080.11	ENSG00000110046	ATG2A	autophagy related 2A [Source:HGNC Symbol
1885	ENSG00000158321	353.01	-0.354789	0.122678	-2.89202	0.00382769	0.0296959	440.043	373.925	373.973	320.948	288.684	320.488	ENSG00000158321	AUTS2	activator of transcription and developmental regulator AUTS2 [Source:HGNC Symbol
1886	ENSG00000068366	2180.88	0.220914	0.076388	2.892	0.00382794	0.0296959	2008.3	1973.61	2065.08	2094.55	2379.05	2564.68	ENSG00000068366	ACSL4	acyl-CoA synthetase long chain family member 4 [Source:HGNC Symbol
1887	ENSG00000204628	60033.9	-0.210796	0.072923	-2.89066	0.00384432	0.0297972	62646.1	66298.2	64286.8	63847.5	50649.4	52475.4	ENSG00000204628	RACK1	receptor for activated C kinase 1 [Source:HGNC Symbol
1888	ENSG00000129993	1552.73	-0.225882	0.0781436	-2.8906	0.00384507	0.0297972	1799.91	1712.07	1507.65	1472.78	1387.94	1436.03	ENSG00000129993	CBFA2T3	CBFA2/RUNX1 partner transcriptional co-repressor 3 [Source:HGNC Symbol
1889	ENSG00000164674	73.0627	0.711252	0.246092	2.89018	0.00385018	0.029821	63.971	54.6183	47.0406	98.4093	86.5111	87.8261	ENSG00000164674	SYTL3	synaptotagmin like 3 [Source:HGNC Symbol
1890	ENSG00000004866	595.186	-0.284733	0.0985644	-2.8888	0.00386712	0.0299364	662.003	636.513	664.448	484.218	570.785	553.151	ENSG00000004866	ST7	suppression of tumorigenicity 7 [Source:HGNC Symbol
1891	ENSG00000105819	1347.02	-0.225701	0.0781446	-2.88825	0.00387394	0.0299734	1387.98	1433.73	1533.52	1340.83	1185.77	1200.29	ENSG00000105819	PMPCB	peptidase, mitochondrial processing subunit beta [Source:HGNC Symbol
1892	ENSG00000110200	236.316	-0.40519	0.140323	-2.88756	0.00388248	0.0300236	258.792	288.847	259.899	214.711	189.948	205.698	ENSG00000110200	ANAPC15	anaphase promoting complex subunit 15 [Source:HGNC Symbol
1893	ENSG00000084623	8232.12	-0.190818	0.0660987	-2.88686	0.00389102	0.0300737	8687.46	8838.7	8796.59	8554.9	7156.91	7358.14	ENSG00000084623	EIF3I	eukaryotic translation initiation factor 3 subunit I [Source:HGNC Symbol
1894	ENSG00000026297	755.812	0.263004	0.0911437	2.88559	0.00390675	0.0301793	718.22	716.339	624.464	858.845	818.094	798.91	ENSG00000026297	RNASET2	ribonuclease T2 [Source:HGNC Symbol
1895	ENSG00000163029	455.125	0.31608	0.109632	2.8831	0.00393781	0.0304032	402.242	406.486	409.253	450.67	531.291	530.809	ENSG00000163029	SMC6	structural maintenance of chromosomes 6 [Source:HGNC Symbol
1896	ENSG00000197989	192.742	0.505033	0.175277	2.88133	0.00395995	0.030558	181.251	118.69	177.578	244.905	227.562	206.468	ENSG00000197989	SNHG12	small nucleolar RNA host gene 12 [Source:HGNC Symbol
1897	ENSG00000170949	613.755	-0.291449	0.101177	-2.8806	0.00396923	0.0306135	624.202	740.498	663.272	542.369	522.828	589.36	ENSG00000170949	ZNF160	zinc finger protein 160 [Source:HGNC Symbol
1898	ENSG00000162601	286.596	0.372771	0.12942	2.88031	0.00397279	0.0306248	256.853	241.581	251.667	295.228	337.581	336.667	ENSG00000162601	MYSM1	Myb like, SWIRM and MPN domains 1 [Source:HGNC Symbol
1899	ENSG00000198712	45971.2	-0.469892	0.163198	-2.87928	0.00398589	0.0307096	45473.7	51140.5	63562.4	42422.2	37716	35512.6	ENSG00000198712	MT-CO2	mitochondrially encoded cytochrome c oxidase II [Source:HGNC Symbol
1900	ENSG00000174165	766.665	-0.262193	0.091086	-2.87852	0.00399549	0.0307673	831.624	879.144	794.986	752.607	688.327	653.303	ENSG00000174165	ZDHHC24	zinc finger DHHC-type containing 24 [Source:HGNC Symbol
1901	ENSG00000140009	160.192	-0.484516	0.168364	-2.87779	0.00400466	0.0308218	180.282	207.97	171.698	139.786	133.528	127.887	ENSG00000140009	ESR2	estrogen receptor 2 [Source:HGNC Symbol
1902	ENSG00000103202	3430.15	-0.229773	0.0798596	-2.87721	0.00401203	0.0308298	3724.86	3691.98	3687.98	3604.24	2765.53	3106.27	ENSG00000103202	NME4	NME/NM23 nucleoside diphosphate kinase 4 [Source:HGNC Symbol
1903	ENSG00000185905	562.977	-0.291726	0.101391	-2.87723	0.00401179	0.0308298	629.049	639.664	588.007	556.907	484.274	479.962	ENSG00000185905	C16orf54	chromosome 16 open reading frame 54 [Source:HGNC Symbol
1904	ENSG00000006712	1621.58	-0.199514	0.069342	-2.87724	0.00401171	0.0308298	1792.16	1726.78	1679.35	1579.02	1453.76	1498.44	ENSG00000006712	PAF1	PAF1 homolog, Paf1/RNA polymerase II complex component [Source:HGNC Symbol
1905	ENSG00000159388	392.596	0.344389	0.119802	2.87465	0.00404482	0.0310476	314.04	326.659	398.669	437.25	434.436	444.524	ENSG00000159388	BTG2	BTG anti-proliferation factor 2 [Source:HGNC Symbol
1906	ENSG00000147475	791.068	-0.247034	0.0859399	-2.8745	0.00404674	0.0310476	904.318	824.526	845.555	739.188	732.523	700.298	ENSG00000147475	ERLIN2	ER lipid raft associated 2 [Source:HGNC Symbol
1907	ENSG00000169018	949.254	-0.251239	0.0874009	-2.87456	0.00404588	0.0310476	931.457	1109.17	1056.06	861.081	842.543	895.21	ENSG00000169018	FEM1B	fem-1 homolog B [Source:HGNC Symbol
1908	ENSG00000128228	1804.22	0.24249	0.084388	2.87351	0.00405935	0.031113	1635.14	1770.89	1549.99	2186.25	1759.37	1923.7	ENSG00000128228	SDF2L1	stromal cell derived factor 2 like 1 [Source:HGNC Symbol
1909	ENSG00000186998	1159.85	-0.246541	0.0857981	-2.8735	0.00405951	0.031113	1342.42	1273.03	1157.2	1158.55	998.639	1029.26	ENSG00000186998	EMID1	EMI domain containing 1 [Source:HGNC Symbol
1910	ENSG00000055163	2485.3	0.204475	0.0712403	2.87022	0.0041019	0.0313931	2297.14	2430.51	2196.8	2889.65	2583.11	2514.6	ENSG00000055163	CYFIP2	cytoplasmic FMR1 interacting protein 2 [Source:HGNC Symbol
1911	ENSG00000148229	2248.63	-0.190718	0.0664482	-2.87017	0.0041025	0.0313931	2288.42	2439.97	2464.93	2003.97	2209.79	2084.72	ENSG00000148229	POLE3	DNA polymerase epsilon 3, accessory subunit [Source:HGNC Symbol
1912	ENSG00000058272	838.628	0.357317	0.124486	2.87034	0.0041003	0.0313931	723.067	759.404	725.601	706.757	1116.18	1000.76	ENSG00000058272	PPP1R12A	protein phosphatase 1 regulatory subunit 12A [Source:HGNC Symbol
1913	ENSG00000141433	304.517	0.367837	0.12818	2.86968	0.00410884	0.0314252	259.761	256.286	281.068	377.981	325.357	326.652	ENSG00000141433	ADCYAP1	adenylate cyclase activating polypeptide 1 [Source:HGNC Symbol
1914	ENSG00000138385	1571.05	0.264716	0.0922601	2.86923	0.00411468	0.0314535	1348.24	1385.41	1552.34	1460.48	1869.39	1810.45	ENSG00000138385	SSB	small RNA binding exonuclease protection factor La [Source:HGNC Symbol
1915	ENSG00000118007	847.395	-0.238556	0.0831846	-2.86779	0.00413349	0.0315807	923.703	890.698	936.108	815.231	768.256	750.374	ENSG00000118007	STAG1	stromal antigen 1 [Source:HGNC Symbol
1916	ENSG00000006607	575.816	0.285472	0.0995551	2.86748	0.00413761	0.0315835	505.953	567.19	483.342	626.241	653.535	618.635	ENSG00000006607	FARP2	FERM, ARH/RhoGEF and pleckstrin domain protein 2 [Source:HGNC Symbol
1917	ENSG00000166086	1924.63	0.17946	0.0625855	2.86743	0.00413817	0.0315835	1801.85	1791.9	1821.65	2061	2015.14	2056.21	ENSG00000166086	JAM3	junctional adhesion molecule 3 [Source:HGNC Symbol
1918	ENSG00000147364	384.193	-0.346954	0.121007	-2.86723	0.00414088	0.0315877	428.412	381.277	480.99	355.615	320.655	338.208	ENSG00000147364	FBXO25	F-box protein 25 [Source:HGNC Symbol
1919	ENSG00000066044	5800.77	-0.153831	0.0536794	-2.86573	0.00416043	0.0317203	6062.71	6026.91	6237.58	5613.8	5594.07	5269.57	ENSG00000066044	ELAVL1	ELAV like RNA binding protein 1 [Source:HGNC Symbol
1920	ENSG00000102780	414.521	0.398701	0.139163	2.865	0.00417008	0.0317773	366.38	357.119	350.452	365.68	569.845	477.651	ENSG00000102780	DGKH	diacylglycerol kinase eta [Source:HGNC Symbol
1921	ENSG00000247315	1411.15	-0.202021	0.0705368	-2.86404	0.0041827	0.0318569	1496.53	1518.81	1514.71	1267.02	1374.77	1295.05	ENSG00000247315	ZCCHC3	zinc finger CCHC-type containing 3 [Source:HGNC Symbol
1922	ENSG00000180879	2851.19	-0.213909	0.074748	-2.86173	0.0042133	0.0320732	2965.93	3126.9	3090.57	2957.87	2411.97	2553.89	ENSG00000180879	SSR4	signal sequence receptor subunit 4 [Source:HGNC Symbol
1923	ENSG00000101856	2513.77	-0.186395	0.0651382	-2.86153	0.00421598	0.032077	2591.8	2569.16	2869.48	2321.56	2342.38	2388.25	ENSG00000101856	PGRMC1	progesterone receptor membrane component 1 [Source:HGNC Symbol
1924	ENSG00000281376	73.1298	0.724229	0.253132	2.86107	0.00422212	0.032107	52.3399	66.1721	47.0406	89.463	78.9884	104.775	ENSG00000281376	ABALON	apoptotic BCL2L1-antisense long non-coding RNA [Source:HGNC Symbol
1925	ENSG00000170275	2431.08	-0.186798	0.0653139	-2.86	0.00423643	0.0321823	2560.78	2682.6	2520.2	2236.57	2409.15	2177.16	ENSG00000170275	CRTAP	cartilage associated protein [Source:HGNC Symbol
1926	ENSG00000148908	445.834	0.357915	0.125142	2.86006	0.00423562	0.0321823	326.64	384.429	463.35	478.627	526.589	495.37	ENSG00000148908	RGS10	regulator of G protein signaling 10 [Source:HGNC Symbol
1927	ENSG00000138796	1196.61	-0.225025	0.0787175	-2.85864	0.0042546	0.0323036	1271.67	1342.35	1252.46	1190.98	1064.46	1057.77	ENSG00000138796	HADH	hydroxyacyl-CoA dehydrogenase [Source:HGNC Symbol
1928	ENSG00000117676	3445.92	-0.195517	0.0684	-2.85844	0.00425733	0.0323076	3581.41	3707.74	3744.43	3542.73	3047.63	3051.57	ENSG00000117676	RPS6KA1	ribosomal protein S6 kinase A1 [Source:HGNC Symbol
1929	ENSG00000278845	1055.33	-0.235719	0.08248	-2.85789	0.00426468	0.0323466	1056.49	1154.34	1216	922.587	986.414	996.133	ENSG00000278845	MRPL45	mitochondrial ribosomal protein L45 [Source:HGNC Symbol
1930	ENSG00000120437	1643.15	-0.19415	0.0679439	-2.85751	0.00426982	0.0323687	1741.76	1691.07	1827.53	1556.66	1544.97	1496.9	ENSG00000120437	ACAT2	acetyl-CoA acetyltransferase 2 [Source:HGNC Symbol
1931	ENSG00000166426	218.645	0.455777	0.159541	2.8568	0.0042794	0.0324078	214.206	169.107	168.17	291.873	235.084	233.433	ENSG00000166426	CRABP1	cellular retinoic acid binding protein 1 [Source:HGNC Symbol
1932	ENSG00000182511	1048.48	-0.272863	0.0955098	-2.85691	0.0042778	0.0324078	1221.27	1217.36	1000.79	1031.06	865.111	955.302	ENSG00000182511	FES	FES proto-oncogene, tyrosine kinase [Source:HGNC Symbol
1933	ENSG00000170088	406.333	-0.351211	0.122986	-2.85569	0.00429431	0.0324703	442.951	449.55	476.286	297.464	399.644	372.106	ENSG00000170088	TMEM192	transmembrane protein 192 [Source:HGNC Symbol
1934	ENSG00000123200	1634.72	0.257407	0.0901291	2.85598	0.00429038	0.0324703	1504.29	1538.76	1427.68	1501.86	1883.5	1952.21	ENSG00000123200	ZC3H13	zinc finger CCCH-type containing 13 [Source:HGNC Symbol
1935	ENSG00000170892	1030.88	-0.233491	0.0817589	-2.85585	0.00429218	0.0324703	1106.89	1129.13	1104.28	969.555	1003.34	872.098	ENSG00000170892	TSEN34	tRNA splicing endonuclease subunit 34 [Source:HGNC Symbol
1936	ENSG00000064703	950.925	-0.240606	0.084302	-2.85409	0.00431597	0.0325959	1062.31	1089.21	937.284	873.382	873.574	869.787	ENSG00000064703	DDX20	DEAD-box helicase 20 [Source:HGNC Symbol
1937	ENSG00000014824	1362.6	-0.209746	0.0734878	-2.85416	0.00431512	0.0325959	1423.84	1494.65	1466.49	1216.7	1342.8	1231.11	ENSG00000014824	SLC30A9	solute carrier family 30 member 9 [Source:HGNC Symbol
1938	ENSG00000165283	4094.2	-0.194204	0.0680469	-2.85397	0.0043176	0.0325959	4338.4	4344.25	4421.82	4224.89	3539.43	3696.4	ENSG00000165283	STOML2	stomatin like 2 [Source:HGNC Symbol
1939	ENSG00000230487	83.1925	-0.660588	0.231499	-2.85352	0.00432375	0.0326087	102.741	98.733	103.489	78.2801	57.3606	58.5508	ENSG00000230487	PSMG3-AS1	PSMG3 antisense RNA 1 (head to head) [Source:HGNC Symbol
1940	ENSG00000073060	3046.86	-0.199066	0.069761	-2.85354	0.00432353	0.0326087	3438.93	3235.08	3091.74	3080.88	2673.38	2761.13	ENSG00000073060	SCARB1	scavenger receptor class B member 1 [Source:HGNC Symbol
1941	ENSG00000187486	156.396	0.49154	0.172279	2.85317	0.00432857	0.0326282	130.85	144.948	114.073	182.281	172.082	194.142	ENSG00000187486	KCNJ11	potassium inwardly rectifying channel subfamily J member 11 [Source:HGNC Symbol
1942	ENSG00000183431	3715.13	-0.166358	0.0583183	-2.85259	0.00433647	0.0326709	3796.58	3924.11	4065.48	3633.31	3466.08	3405.19	ENSG00000183431	SF3A3	splicing factor 3a subunit 3 [Source:HGNC Symbol
1943	ENSG00000134686	2591.74	-0.18144	0.0636235	-2.85178	0.00434757	0.0327376	2763.36	2769.78	2727.18	2501.61	2513.52	2275.01	ENSG00000134686	PHC2	polyhomeotic homolog 2 [Source:HGNC Symbol
1944	ENSG00000113812	385.205	-0.352624	0.12367	-2.85134	0.00435357	0.032766	423.566	430.644	444.534	298.583	322.536	391.366	ENSG00000113812	ACTR8	actin related protein 8 [Source:HGNC Symbol
1945	ENSG00000166135	903.735	-0.227893	0.0799678	-2.84981	0.00437449	0.0329065	973.135	962.122	989.028	861.081	809.631	827.415	ENSG00000166135	HIF1AN	hypoxia inducible factor 1 subunit alpha inhibitor [Source:HGNC Symbol
1946	ENSG00000104824	7862.99	-0.161358	0.0566338	-2.84914	0.00438371	0.032959	8557.58	8489.99	7854.6	7757.56	7264.11	7254.13	ENSG00000104824	HNRNPL	heterogeneous nuclear ribonucleoprotein L [Source:HGNC Symbol
1947	ENSG00000155463	2958.35	-0.192972	0.067757	-2.848	0.00439956	0.0330611	3208.24	3072.28	3183.47	3018.26	2612.26	2655.59	ENSG00000155463	OXA1L	OXA1L mitochondrial inner membrane protein [Source:HGNC Symbol
1948	ENSG00000115419	9132.76	0.199181	0.0699441	2.84771	0.00440347	0.0330735	8216.4	8549.86	8748.37	8598.51	10523.3	10160.1	ENSG00000115419	GLS	glutaminase [Source:HGNC Symbol
1949	ENSG00000105221	5162.95	-0.202074	0.0709658	-2.84749	0.00440659	0.03308	5794.23	5751.72	5021.58	5181.02	4478.83	4750.32	ENSG00000105221	AKT2	AKT serine/threonine kinase 2 [Source:HGNC Symbol
1950	ENSG00000092929	3749.54	-0.215161	0.0755786	-2.84685	0.00441539	0.033129	4375.23	4069.06	3638.59	3678.05	3183.98	3552.34	ENSG00000092929	UNC13D	unc-13 homolog D [Source:HGNC Symbol
1951	ENSG00000159199	4892.78	-0.187558	0.0658952	-2.8463	0.00442302	0.0331692	5189.41	5336.83	5101.55	4992.03	4206.13	4530.75	ENSG00000159199	ATP5MC1	ATP synthase membrane subunit c locus 1 [Source:HGNC Symbol
1952	ENSG00000122390	1416.93	-0.213668	0.0750954	-2.84529	0.00443709	0.0332577	1513.01	1518.81	1530	1419.11	1291.08	1229.57	ENSG00000122390	NAA60	N-alpha-acetyltransferase 60, NatF catalytic subunit [Source:HGNC Symbol
1953	ENSG00000099795	3738.1	-0.237402	0.0834656	-2.84432	0.00445068	0.0333425	4058.28	4180.4	3891.43	4006.82	3076.78	3214.9	ENSG00000099795	NDUFB7	NADH:ubiquinone oxidoreductase subunit B7 [Source:HGNC Symbol
1954	ENSG00000147454	2367.96	0.187187	0.0658647	2.84199	0.00448329	0.0335696	2207	2271.91	2167.4	2381.95	2506.94	2672.53	ENSG00000147454	SLC25A37	solute carrier family 25 member 37 [Source:HGNC Symbol
1955	ENSG00000105341	1856.99	-0.207714	0.0731543	-2.8394	0.0045199	0.0338264	1947.24	2031.38	1990.99	1864.18	1581.65	1726.48	ENSG00000105341	DMAC2	distal membrane arm assembly complex 2 [Source:HGNC Symbol
1956	ENSG00000197483	720.452	-0.280224	0.098697	-2.83923	0.00452222	0.0338265	826.777	842.382	698.553	695.575	646.952	612.472	ENSG00000197483	ZNF628	zinc finger protein 628 [Source:HGNC Symbol
1957	ENSG00000167182	583.331	-0.272864	0.0961251	-2.83864	0.00453067	0.0338724	662.003	659.62	592.711	526.713	526.589	532.35	ENSG00000167182	SP2	Sp2 transcription factor [Source:HGNC Symbol
1958	ENSG00000173320	65.3606	0.724118	0.255111	2.83844	0.00453346	0.0338759	44.5859	48.3162	55.2727	80.5167	81.8094	81.6629	ENSG00000173320	STOX2	storkhead box 2 [Source:HGNC Symbol
1959	ENSG00000056487	193.073	0.493106	0.173814	2.83697	0.00455433	0.0340145	188.036	164.905	128.186	193.464	230.383	253.463	ENSG00000056487	PHF21B	PHD finger protein 21B [Source:HGNC Symbol
1960	ENSG00000197415	96.9748	0.633283	0.223241	2.83676	0.00455735	0.0340197	63.971	72.4742	91.7291	131.958	118.483	103.234	ENSG00000197415	VEPH1	ventricular zone expressed PH domain containing 1 [Source:HGNC Symbol
1961	ENSG00000240875	26.81	-1.14769	0.404603	-2.8366	0.00455974	0.0340201	32.9548	33.6112	44.6886	13.4194	16.9261	19.2601	ENSG00000240875	LINC00886	long intergenic non-protein coding RNA 886 [Source:HGNC Symbol
1962	ENSG00000136014	420.96	-0.319776	0.112746	-2.83625	0.00456471	0.0340399	465.244	456.903	482.166	333.25	388.359	399.84	ENSG00000136014	USP44	ubiquitin specific peptidase 44 [Source:HGNC Symbol
1963	ENSG00000017483	4162.74	-0.191808	0.0676525	-2.83519	0.00457983	0.0341179	4543.88	4457.69	4310.09	4283.04	3750.07	3631.69	ENSG00000017483	SLC38A5	solute carrier family 38 member 5 [Source:HGNC Symbol
1964	ENSG00000240771	69.2143	0.70142	0.247389	2.83529	0.00457847	0.0341179	56.217	53.5679	48.2166	86.1081	81.8094	89.367	ENSG00000240771	ARHGEF25	Rho guanine nucleotide exchange factor 25 [Source:HGNC Symbol
1965	ENSG00000159322	799.032	-0.258332	0.0911265	-2.83487	0.00458441	0.0341346	827.746	857.086	926.7	708.994	788.003	685.66	ENSG00000159322	ADPGK	ADP dependent glucokinase [Source:HGNC Symbol
1966	ENSG00000133731	322.283	-0.357786	0.126226	-2.83449	0.00458993	0.0341583	359.595	357.119	370.445	250.496	314.073	281.968	ENSG00000133731	IMPA1	inositol monophosphatase 1 [Source:HGNC Symbol
1967	ENSG00000170876	1323.97	-0.209981	0.0740993	-2.83378	0.00460016	0.0342171	1382.16	1463.14	1413.57	1301.69	1174.48	1208.77	ENSG00000170876	TMEM43	transmembrane protein 43 [Source:HGNC Symbol
1968	ENSG00000033100	1547.98	-0.202651	0.0715393	-2.83272	0.00461538	0.0343128	1641.92	1707.87	1617.02	1533.17	1397.34	1390.58	ENSG00000033100	CHPF2	chondroitin polymerizing factor 2 [Source:HGNC Symbol
1969	ENSG00000148841	562.446	0.311208	0.109906	2.83158	0.00463187	0.0344179	543.754	492.615	466.878	707.876	581.129	582.426	ENSG00000148841	ITPRIP	inositol 1,4,5-trisphosphate receptor interacting protein [Source:HGNC Symbol
1970	ENSG00000107819	832.646	0.250056	0.0883334	2.83082	0.00464294	0.0344827	774.437	746.8	758.529	989.684	865.111	861.313	ENSG00000107819	SFXN3	sideroflexin 3 [Source:HGNC Symbol
1971	ENSG00000115194	338.828	0.361256	0.127631	2.83048	0.00464789	0.0345019	259.761	325.609	304.588	409.293	355.448	378.269	ENSG00000115194	SLC30A3	solute carrier family 30 member 3 [Source:HGNC Symbol
1972	ENSG00000148672	3096.03	-0.195237	0.069001	-2.82948	0.0046624	0.0345921	3033.78	3333.81	3548.04	3023.85	2841.7	2795.03	ENSG00000148672	GLUD1	glutamate dehydrogenase 1 [Source:HGNC Symbol
1973	ENSG00000273143	35.1145	1.07955	0.381559	2.8293	0.00466496	0.0345935	23.2622	22.0574	22.3443	57.0326	28.2101	57.7804	ENSG00000273143	DUSP5-DT	DUSP5 divergent transcript [Source:HGNC Symbol
1974	ENSG00000164944	1156.48	-0.205951	0.072801	-2.82896	0.00467002	0.034596	1237.74	1256.22	1223.06	1057.9	1082.33	1081.65	ENSG00000164944	VIRMA	vir like m6A methyltransferase associated [Source:HGNC Symbol
1975	ENSG00000052850	16.856	1.48843	0.526131	2.829	0.0046693	0.034596	8.72332	8.40281	9.40812	31.312	17.8664	25.4234	ENSG00000052850	ALX4	ALX homeobox 4 [Source:HGNC Symbol
1976	ENSG00000204463	10544.1	-0.194086	0.0686249	-2.82822	0.00468076	0.034658	11559.4	11732.4	10459.5	10860.8	9287.72	9365.04	ENSG00000204463	BAG6	BAG cochaperone 6 [Source:HGNC Symbol
1977	ENSG00000039523	772.626	0.239693	0.0847629	2.82781	0.00468678	0.034685	720.159	716.339	687.969	862.199	829.378	819.711	ENSG00000039523	RIPOR1	RHO family interacting cell polarization regulator 1 [Source:HGNC Symbol
1978	ENSG00000085415	2404.4	-0.188074	0.0665613	-2.82558	0.00471952	0.0349096	2448.35	2498.79	2738.94	2163.89	2290.66	2285.79	ENSG00000085415	SEH1L	SEH1 like nucleoporin [Source:HGNC Symbol
[truncated: 56,757 more rows]
